# Supplementary material for: Regional transcriptome analysis of AMPA and GABAA receptor subunit expression generates E/I signatures of the human brain
Source: Sci Rep. 2020 Jul 9;10:11352. doi: 10.1038/s41598-020-68165-1 (PMC7347860; doi:10.1038/s41598-020-68165-1)
Supplement: Supplementary file 2 — Supplementary file2 [file 41598_2020_68165_MOESM2_ESM.xlsx]

## Sheet: Supplementary Data 1
EFA-based selection of gene probes
Gene	Name	Selected Probe*	Number of Probes	Variance in F1	% of Variance in F1	Std. Score Coef
GRIA1	glutamate receptor, ionotropic, AMPA 1	CUST_13838_PI416261804	4	3.41	85.2	0.27
GRIA2	glutamate receptor, ionotropic, AMPA 2	A_32_P172339	4	3.5	87.57	0.28
GRIA3	glutamate receptor, ionotropic, AMPA 3	A_24_P143127	4	3.01	75.28	0.32
GRIA4	glutamate receptor, ionotropic, AMPA 4	CUST_1015_PI416573500	5	3.31	66.3	0.28
* Factor analyses using principal axis platform. Factoring method: Principal components, Prior communality: Principal components, Factors: 1, Unrotated.
