# Supplementary material for: Regional transcriptome analysis of AMPA and GABAA receptor subunit expression generates E/I signatures of the human brain
Source: Sci Rep. 2020 Jul 9;10:11352. doi: 10.1038/s41598-020-68165-1 (PMC7347860; doi:10.1038/s41598-020-68165-1)
Supplement: Supplementary file 4 — Supplementary file4 [file 41598_2020_68165_MOESM4_ESM.xlsx]

## Sheet: Microarray corrected by Age
Subject	Substructure	Structure name	Structure abbreviation	GRIA1	GRIA2	GRIA3	GRIA4	%GRIA1	%GRIA2	%GRIA3	%GRIA4
H0351.1009	ATZ	amygdala	Amg	9.79319	11.5319	9.3918	9.17498	17.4032	58.0827	13.1764	11.3378
H0351.1012	ATZ	amygdala	Amg	10.0078	11.392	9.24825	9.20203	20.9512	54.6881	12.3754	11.9853
H0351.1015	ATZ	amygdala	Amg	9.85922	11.4889	9.34763	9.1833	18.4441	57.0736	12.9375	11.5448
H0351.1016	ATZ	amygdala	Amg	9.8097	11.5212	9.38075	9.17706	17.6592	57.8334	13.1173	11.3901
H0351.2001	ATZ	amygdala	Amg	10.0656	11.3543	9.2096	9.20932	21.9876	53.7189	12.1479	12.1456
H0351.2002	ATZ	amygdala	Amg	9.94176	11.4351	9.29241	9.19371	19.8087	55.7677	12.6294	11.7942
H0351.1009	BLA	amygdala	Amg	10.0184	11.782	9.62494	9.4725	17.1177	58.1248	13.0321	11.7254
H0351.1012	BLA	amygdala	Amg	10.233	11.6421	9.48139	9.49956	20.6136	54.7441	12.2436	12.3987
H0351.1015	BLA	amygdala	Amg	10.0844	11.739	9.58077	9.48083	18.143	57.1196	12.797	11.9404
H0351.1016	BLA	amygdala	Amg	10.0349	11.7713	9.6139	9.47458	17.3698	57.8765	12.974	11.7797
H0351.2001	BLA	amygdala	Amg	10.2907	11.6044	9.44274	9.50684	21.6355	53.7791	12.0197	12.5658
H0351.2002	BLA	amygdala	Amg	10.1669	11.6851	9.52556	9.49123	19.4876	55.819	12.4936	12.1998
H0351.1009	BMA	amygdala	Amg	10.061	11.7195	9.98607	9.59736	17.1479	54.1365	16.2804	12.4352
H0351.1012	BMA	amygdala	Amg	10.2756	11.5796	9.84251	9.62442	20.633	50.9458	15.2827	13.1385
H0351.1015	BMA	amygdala	Amg	10.127	11.6765	9.9419	9.60569	18.1705	53.1869	15.9825	12.6601
H0351.1016	BMA	amygdala	Amg	10.0775	11.7088	9.97502	9.59945	17.3994	53.9019	16.2067	12.492
H0351.2001	BMA	amygdala	Amg	10.3334	11.5419	9.80387	9.6317	21.651	50.0366	14.9999	13.3125
H0351.2002	BMA	amygdala	Amg	10.2095	11.6226	9.88668	9.61609	19.5109	51.9594	15.5987	12.931
H0351.1009	CeA	amygdala	Amg	9.41074	11.3717	8.96109	9.62794	14.7321	57.355	10.7872	17.1257
H0351.1012	CeA	amygdala	Amg	9.62535	11.2317	8.81754	9.65499	17.7402	54.0171	10.1341	18.1085
H0351.1015	CeA	amygdala	Amg	9.47677	11.3286	8.91692	9.63626	15.613	56.3575	10.5914	17.4381
H0351.1016	CeA	amygdala	Amg	9.42725	11.3609	8.95005	9.63002	14.9487	57.1081	10.7387	17.2045
H0351.2001	CeA	amygdala	Amg	9.68313	11.1941	8.77889	9.66227	18.6223	53.0725	9.95019	18.3551
H0351.2002	CeA	amygdala	Amg	9.55931	11.2748	8.86171	9.64667	16.7698	55.0734	10.3402	17.8166
H0351.1009	COMA	amygdala	Amg	9.64893	11.5577	9.59328	9.43575	15.1981	57.0685	14.623	13.1104
H0351.1012	COMA	amygdala	Amg	9.86354	11.4178	9.44973	9.46281	18.3658	53.9366	13.7861	13.9116
H0351.1015	COMA	amygdala	Amg	9.71496	11.5147	9.54911	9.44408	16.1246	56.1377	14.3735	13.3642
H0351.1016	COMA	amygdala	Amg	9.66544	11.547	9.58224	9.43784	15.4257	56.8386	14.5613	13.1744
H0351.2001	COMA	amygdala	Amg	9.92131	11.3801	9.41108	9.47009	19.2964	53.0415	13.5482	14.1139
H0351.2002	COMA	amygdala	Amg	9.7975	11.4608	9.4939	9.45448	17.3427	54.9329	14.0515	13.6728
H0351.1009	LA	amygdala	Amg	9.84765	11.9478	9.83776	10.0332	13.4809	57.7989	13.3888	15.3314
H0351.1012	LA	amygdala	Amg	10.0623	11.8078	9.69421	10.0603	16.322	54.7318	12.6467	16.2995
H0351.1015	LA	amygdala	Amg	9.91369	11.9047	9.79359	10.0415	14.3102	56.8861	13.1672	15.6364
H0351.1016	LA	amygdala	Amg	9.86416	11.937	9.82672	10.0353	13.6846	57.5733	13.334	15.4081
H0351.2001	LA	amygdala	Amg	10.12	11.7701	9.65556	10.0676	17.1598	53.8571	12.4363	16.5468
H0351.2002	LA	amygdala	Amg	9.99623	11.8509	9.73838	10.052	15.4027	55.7063	12.8818	16.0093
H0351.1009	Pn	basal part of pons	Bpons	4.91395	8.72951	7.45249	10.6576	1.34281	18.9065	7.8017	71.949
H0351.1012	Pn	basal part of pons	Bpons	5.12856	8.58955	7.30893	10.6847	1.57249	17.3161	7.12762	73.9838
H0351.1015	Pn	basal part of pons	Bpons	4.97999	8.68645	7.40832	10.6659	1.4101	18.408	7.59015	72.5918
H0351.1016	Pn	basal part of pons	Bpons	4.93046	8.71874	7.44144	10.6597	1.35936	18.7811	7.74847	72.111
H0351.2001	Pn	basal part of pons	Bpons	5.18634	8.55187	7.27029	10.6919	1.63996	16.9028	6.95285	74.5044
H0351.2002	Pn	basal part of pons	Bpons	5.06253	8.63262	7.3531	10.6763	1.49839	17.7962	7.33087	73.3745
H0351.1009	He-Crus I	cerebellar cortex	CbCx	7.54116	10.5389	6.61818	10.9744	4.92192	39.3137	2.59591	53.1685
H0351.1012	He-Crus I	cerebellar cortex	CbCx	7.75577	10.3989	6.47463	11.0015	5.83293	36.4387	2.40008	55.3283
H0351.1015	He-Crus I	cerebellar cortex	CbCx	7.60719	10.4958	6.57401	10.9828	5.18855	38.4251	2.53529	53.851
H0351.1016	He-Crus I	cerebellar cortex	CbCx	7.55767	10.5281	6.60714	10.9765	4.98747	39.0913	2.58073	53.3405
H0351.2001	He-Crus I	cerebellar cortex	CbCx	7.81355	10.3613	6.43598	11.0088	6.10083	35.6722	2.34801	55.879
H0351.2002	He-Crus I	cerebellar cortex	CbCx	7.68974	10.442	6.5188	10.9932	5.53877	37.3191	2.45995	54.6822
H0351.1009	He-Crus II	cerebellar cortex	CbCx	7.58999	10.5519	6.28347	10.7277	5.55659	43.293	2.24651	48.9039
H0351.1012	He-Crus II	cerebellar cortex	CbCx	7.8046	10.4119	6.13992	10.7547	6.60624	40.256	2.08371	51.0541
H0351.1015	He-Crus II	cerebellar cortex	CbCx	7.65602	10.5088	6.2393	10.736	5.8636	42.3577	2.19629	49.5824
H0351.1016	He-Crus II	cerebellar cortex	CbCx	7.6065	10.5411	6.27243	10.7297	5.63205	43.0592	2.23395	49.0748
H0351.2001	He-Crus II	cerebellar cortex	CbCx	7.86237	10.3742	6.10127	10.762	6.91522	39.4409	2.04015	51.6038
H0351.2002	He-Crus II	cerebellar cortex	CbCx	7.73856	10.455	6.18409	10.7464	6.26711	41.1893	2.13366	50.4099
H0351.1009	He-VI	cerebellar cortex	CbCx	7.51261	10.6718	6.5711	10.9766	4.65361	41.5714	2.42307	51.352
H0351.1012	He-VI	cerebellar cortex	CbCx	7.72722	10.5318	6.42755	11.0037	5.5302	38.6377	2.24647	53.5856
H0351.1015	He-VI	cerebellar cortex	CbCx	7.57865	10.6287	6.52693	10.9849	4.90988	40.6662	2.3685	52.0554
H0351.1016	He-VI	cerebellar cortex	CbCx	7.52912	10.661	6.56006	10.9787	4.71659	41.3449	2.40941	51.5291
H0351.2001	He-VI	cerebellar cortex	CbCx	7.785	10.4941	6.3889	11.0109	5.78849	37.853	2.19937	54.1592
H0351.2002	He-VI	cerebellar cortex	CbCx	7.66119	10.5749	6.47172	10.9953	5.24685	39.5376	2.30056	52.915
H0351.1009	He-VIIB	cerebellar cortex	CbCx	7.51127	10.6238	6.34399	10.7838	5.0614	43.7753	2.25364	48.9097
H0351.1012	He-VIIB	cerebellar cortex	CbCx	7.72588	10.4838	6.20044	10.8108	6.0252	40.7564	2.093	51.1254
H0351.1015	He-VIIB	cerebellar cortex	CbCx	7.5773	10.5807	6.29982	10.7921	5.34308	42.8458	2.2041	49.607
H0351.1016	He-VIIB	cerebellar cortex	CbCx	7.52778	10.613	6.33295	10.7859	5.13062	43.5429	2.24125	49.0852
H0351.2001	He-VIIB	cerebellar cortex	CbCx	7.78366	10.4461	6.16179	10.8181	6.30933	39.9458	2.05	51.6948
H0351.2002	He-VIIB	cerebellar cortex	CbCx	7.65985	10.5269	6.24461	10.8025	5.71358	41.6844	2.1423	50.4597
H0351.1009	He-VIIIA	cerebellar cortex	CbCx	7.40923	10.5907	6.33546	10.7143	4.89441	44.4052	2.32522	48.3752
H0351.1012	He-VIIIA	cerebellar cortex	CbCx	7.62384	10.4508	6.19191	10.7413	5.83251	41.3862	2.16173	50.6196
H0351.1015	He-VIIIA	cerebellar cortex	CbCx	7.47526	10.5477	6.29129	10.7226	5.16844	43.4762	2.27483	49.0806
H0351.1016	He-VIIIA	cerebellar cortex	CbCx	7.42574	10.58	6.32441	10.7164	4.96174	44.173	2.31262	48.5527
H0351.2001	He-VIIIA	cerebellar cortex	CbCx	7.68161	10.4131	6.15326	10.7486	6.1093	40.5747	2.11793	51.1981
H0351.2002	He-VIIIA	cerebellar cortex	CbCx	7.5578	10.4939	6.23608	10.733	5.52906	42.3147	2.21193	49.9443
H0351.1009	PV-Crus I	cerebellar cortex	CbCx	7.79082	10.5573	6.52522	10.8732	5.99134	40.7679	2.49196	50.7488
H0351.1012	PV-Crus I	cerebellar cortex	CbCx	8.00542	10.4173	6.38166	10.9003	7.10022	37.7861	2.30394	52.8097
H0351.1015	PV-Crus I	cerebellar cortex	CbCx	7.85685	10.5142	6.48105	10.8816	6.31614	39.8478	2.43385	51.4022
H0351.1016	PV-Crus I	cerebellar cortex	CbCx	7.80732	10.5465	6.51417	10.8753	6.07122	40.5377	2.47741	50.9136
H0351.2001	PV-Crus I	cerebellar cortex	CbCx	8.0632	10.3797	6.34302	10.9076	7.42581	36.9887	2.25381	53.3317
H0351.2002	PV-Crus I	cerebellar cortex	CbCx	7.93939	10.4604	6.42583	10.892	6.74244	38.7007	2.36152	52.1953
H0351.1009	PV-Crus II	cerebellar cortex	CbCx	7.57456	10.534	6.24852	10.7161	5.555	43.2067	2.21569	49.0227
H0351.1012	PV-Crus II	cerebellar cortex	CbCx	7.78916	10.394	6.10497	10.7432	6.60348	40.1704	2.05485	51.1713
H0351.1015	PV-Crus II	cerebellar cortex	CbCx	7.64059	10.4909	6.20435	10.7245	5.86168	42.2715	2.16607	49.7007
H0351.1016	PV-Crus II	cerebellar cortex	CbCx	7.59107	10.5232	6.23748	10.7182	5.63038	42.9729	2.20328	49.1935
H0351.2001	PV-Crus II	cerebellar cortex	CbCx	7.84694	10.3563	6.06632	10.7505	6.9121	39.3556	2.01183	51.7205
H0351.2002	PV-Crus II	cerebellar cortex	CbCx	7.72313	10.4371	6.14914	10.7349	6.26475	41.1034	2.1042	50.5276
H0351.1009	PV-IV	cerebellar cortex	CbCx	7.43332	10.4475	6.52588	10.9362	4.77366	38.5656	2.54498	54.1158
H0351.1012	PV-IV	cerebellar cortex	CbCx	7.64793	10.3075	6.38233	10.9633	5.6533	35.7204	2.35136	56.2749
H0351.1015	PV-IV	cerebellar cortex	CbCx	7.49936	10.4044	6.48171	10.9445	5.03115	37.6855	2.485	54.7984
H0351.1016	PV-IV	cerebellar cortex	CbCx	7.44983	10.4367	6.51484	10.9383	4.83697	38.3452	2.52996	54.2879
H0351.2001	PV-IV	cerebellar cortex	CbCx	7.70571	10.2698	6.34368	10.9705	5.91193	34.9629	2.29995	56.8252
H0351.2002	PV-IV	cerebellar cortex	CbCx	7.5819	10.3506	6.4265	10.9549	5.36931	36.5909	2.41051	55.6292
H0351.1009	PV-V	cerebellar cortex	CbCx	7.51357	10.546	6.42704	10.9739	4.84029	39.6037	2.27925	53.2767
H0351.1012	PV-V	cerebellar cortex	CbCx	7.72818	10.4061	6.28349	11.001	5.73666	36.7105	2.10748	55.4454
H0351.1015	PV-V	cerebellar cortex	CbCx	7.57961	10.503	6.38287	10.9822	5.10262	38.7094	2.22608	53.9619
H0351.1016	PV-V	cerebellar cortex	CbCx	7.53008	10.5353	6.416	10.976	4.90479	39.3799	2.26594	53.4494
H0351.2001	PV-V	cerebellar cortex	CbCx	7.78596	10.3684	6.24484	11.0082	6.00029	35.9391	2.06182	55.9988
H0351.2002	PV-V	cerebellar cortex	CbCx	7.66215	10.4492	6.32766	10.9926	5.44721	37.5963	2.16	54.7965
H0351.1009	PV-VI	cerebellar cortex	CbCx	7.68541	10.5463	6.52278	10.8958	5.56568	40.4339	2.48617	51.5143
H0351.1012	PV-VI	cerebellar cortex	CbCx	7.90002	10.4064	6.37923	10.9228	6.59727	37.4851	2.29912	53.6185
H0351.1015	PV-VI	cerebellar cortex	CbCx	7.75144	10.5033	6.47861	10.9041	5.86772	39.5236	2.42833	52.1804
H0351.1016	PV-VI	cerebellar cortex	CbCx	7.70192	10.5356	6.51174	10.8978	5.63995	40.2061	2.47169	51.6823
H0351.2001	PV-VI	cerebellar cortex	CbCx	7.9578	10.3687	6.34058	10.9301	6.9004	36.6972	2.24928	54.1532
H0351.2002	PV-VI	cerebellar cortex	CbCx	7.83399	10.4495	6.4234	10.9145	6.26431	38.3891	2.35637	52.9902
H0351.1009	PV-VIIB	cerebellar cortex	CbCx	7.54163	10.5393	6.21734	10.7892	5.29559	42.2955	2.11476	50.2941
H0351.1012	PV-VIIB	cerebellar cortex	CbCx	7.75624	10.3993	6.07379	10.8162	6.2902	39.2926	1.95973	52.4575
H0351.1015	PV-VIIB	cerebellar cortex	CbCx	7.60766	10.4962	6.17317	10.7975	5.58654	41.3696	2.06688	50.977
H0351.1016	PV-VIIB	cerebellar cortex	CbCx	7.55814	10.5285	6.20629	10.7912	5.36711	42.0639	2.10278	50.4662
H0351.2001	PV-VIIB	cerebellar cortex	CbCx	7.81402	10.3616	6.03514	10.8235	6.58292	38.4883	1.91832	53.0105
H0351.2002	PV-VIIB	cerebellar cortex	CbCx	7.69021	10.4424	6.11796	10.8079	5.96889	40.2144	2.00724	51.8095
H0351.1009	Dt	cerebellar nuclei	CbN	4.99712	9.84662	8.38364	10.985	0.963823	27.7869	10.0795	61.1697
H0351.1012	Dt	cerebellar nuclei	CbN	5.21173	9.70666	8.24009	11.0121	1.1437	25.7882	9.33121	63.7369
H0351.1015	Dt	cerebellar nuclei	CbN	5.06315	9.80355	8.33947	10.9934	1.0163	27.1659	9.8467	61.9711
H0351.1016	Dt	cerebellar nuclei	CbN	5.01363	9.83585	8.3726	10.9871	0.976712	27.6312	10.0211	61.371
H0351.2001	Dt	cerebellar nuclei	CbN	5.26951	9.66898	8.20144	11.0194	1.19692	25.2603	9.13407	64.4087
H0351.2002	Dt	cerebellar nuclei	CbN	5.1457	9.74973	8.28426	11.0038	1.08544	26.397	9.55883	62.9587
H0351.1009	CgGf-i	cingulate gyrus	CgG	8.89759	11.4454	9.1313	10.0517	9.75731	57.0546	11.4732	21.7149
H0351.1012	CgGf-i	cingulate gyrus	CgG	9.1122	11.3054	8.98775	10.0788	11.8416	54.1548	10.8629	23.1408
H0351.1015	CgGf-i	cingulate gyrus	CgG	8.96363	11.4023	9.08713	10.06	10.3636	56.1865	11.2899	22.1599
H0351.1016	CgGf-i	cingulate gyrus	CgG	8.9141	11.4346	9.12026	10.0538	9.90605	56.8396	11.4277	21.8266
H0351.2001	CgGf-i	cingulate gyrus	CgG	9.16998	11.2677	8.9491	10.0861	12.4603	53.3359	10.6915	23.5124
H0351.2002	CgGf-i	cingulate gyrus	CgG	9.04617	11.3485	9.03192	10.0705	11.1649	55.0711	11.0552	22.7089
H0351.1009	CgGf-s	cingulate gyrus	CgG	8.816	11.5705	9.30655	10.1121	8.61412	58.1307	12.1027	21.1525
H0351.1012	CgGf-s	cingulate gyrus	CgG	9.03061	11.4306	9.163	10.1391	10.4929	55.3806	11.5014	22.625
H0351.1015	CgGf-s	cingulate gyrus	CgG	8.88203	11.5275	9.26238	10.1204	9.1594	57.3086	11.9224	21.6095
H0351.1016	CgGf-s	cingulate gyrus	CgG	8.83251	11.5598	9.29551	10.1141	8.74779	57.9272	12.058	21.267
H0351.2001	CgGf-s	cingulate gyrus	CgG	9.08838	11.3929	9.12435	10.1464	11.0531	54.6018	11.3321	23.013
H0351.2002	CgGf-s	cingulate gyrus	CgG	8.96457	11.4736	9.20717	10.1308	9.8816	56.2509	11.6911	22.1764
H0351.1009	CgGp-i	cingulate gyrus	CgG	8.41024	11.5899	9.29244	10.1617	6.54829	59.334	12.0697	22.048
H0351.1012	CgGp-i	cingulate gyrus	CgG	8.62484	11.45	9.14889	10.1888	8.01206	56.7788	11.5212	23.6879
H0351.1015	CgGp-i	cingulate gyrus	CgG	8.47627	11.5468	9.24827	10.17	6.97171	58.5699	11.9051	22.5533
H0351.1016	CgGp-i	cingulate gyrus	CgG	8.42674	11.5791	9.28139	10.1638	6.65198	59.1448	12.0289	22.1743
H0351.2001	CgGp-i	cingulate gyrus	CgG	8.68262	11.4123	9.11024	10.196	8.45109	56.0556	11.3668	24.1265
H0351.2002	CgGp-i	cingulate gyrus	CgG	8.55881	11.493	9.19306	10.1804	7.53428	57.5871	11.6941	23.1845
H0351.1009	CgGp-s	cingulate gyrus	CgG	8.6454	11.6396	9.30871	10.2676	7.33657	58.4588	11.619	22.5856
H0351.1012	CgGp-s	cingulate gyrus	CgG	8.86001	11.4997	9.16516	10.2947	8.95199	55.7883	11.0606	24.1991
H0351.1015	CgGp-s	cingulate gyrus	CgG	8.71143	11.5966	9.26454	10.276	7.80467	57.6594	11.4513	23.0845
H0351.1016	CgGp-s	cingulate gyrus	CgG	8.66191	11.6289	9.29767	10.2697	7.45127	58.2608	11.5774	22.7105
H0351.2001	CgGp-s	cingulate gyrus	CgG	8.91779	11.462	9.12651	10.302	9.435	55.0338	10.9037	24.6275
H0351.2002	CgGp-s	cingulate gyrus	CgG	8.79398	11.5428	9.20933	10.2864	8.42557	56.6323	11.2366	23.7056
H0351.1009	Cl	claustrum	Cl	9.20732	11.4534	8.73368	10.9157	10.2752	48.7458	7.39965	33.5793
H0351.1012	Cl	claustrum	Cl	9.42193	11.3135	8.59013	10.9428	12.2823	45.5716	6.90058	35.2454
H0351.1015	Cl	claustrum	Cl	9.27335	11.4104	8.68951	10.9241	10.863	47.7811	7.24764	34.1082
H0351.1016	Cl	claustrum	Cl	9.22383	11.4427	8.72264	10.9178	10.4197	48.5057	7.36179	33.7128
H0351.2001	Cl	claustrum	Cl	9.47971	11.2758	8.55148	10.9501	12.8713	44.6994	6.76396	35.6653
H0351.2002	Cl	claustrum	Cl	9.35589	11.3565	8.6343	10.9345	11.6348	46.5599	7.05563	34.7497
H0351.1009	DTA	dorsal thalamus	DT	6.00248	9.83795	7.69725	10.3637	2.55981	36.5426	8.28673	52.6108
H0351.1012	DTA	dorsal thalamus	DT	6.21709	9.698	7.5537	10.3908	3.05458	34.1044	7.71456	55.1264
H0351.1015	DTA	dorsal thalamus	DT	6.06851	9.79489	7.65308	10.3721	2.70403	35.7902	8.10987	53.3959
H0351.1016	DTA	dorsal thalamus	DT	6.01899	9.82719	7.6862	10.3658	2.59522	36.3544	8.24246	52.8079
H0351.2001	DTA	dorsal thalamus	DT	6.27487	9.66032	7.51505	10.3981	3.20114	33.4525	7.56201	55.7844
H0351.2002	DTA	dorsal thalamus	DT	6.15105	9.74106	7.59787	10.3825	2.89421	34.8522	7.88976	54.3639
H0351.1009	DTLd	dorsal thalamus	DT	5.51184	9.74998	7.74803	10.6661	1.66132	31.3515	7.82735	59.1598
H0351.1012	DTLd	dorsal thalamus	DT	5.72645	9.61002	7.60448	10.6931	1.97222	29.109	7.24937	61.6694
H0351.1015	DTLd	dorsal thalamus	DT	5.57787	9.70691	7.70387	10.6744	1.75205	30.6558	7.64776	59.9444
H0351.1016	DTLd	dorsal thalamus	DT	5.52835	9.73921	7.73699	10.6681	1.68361	31.1771	7.78231	59.3569
H0351.2001	DTLd	dorsal thalamus	DT	5.78423	9.57234	7.56584	10.7004	2.06415	28.5152	7.09673	62.3239
H0351.2002	DTLd	dorsal thalamus	DT	5.66041	9.65309	7.64865	10.6848	1.87155	29.7931	7.42542	60.91
H0351.1009	DTLv	dorsal thalamus	DT	5.7783	9.72442	7.98556	10.2532	2.31115	35.6227	10.6728	51.3933
H0351.1012	DTLv	dorsal thalamus	DT	5.99291	9.58446	7.84201	10.2803	2.76365	33.3157	9.95675	53.9639
H0351.1015	DTLv	dorsal thalamus	DT	5.84434	9.68135	7.94139	10.2615	2.44293	34.9116	10.4517	52.1937
H0351.1016	DTLv	dorsal thalamus	DT	5.79481	9.71365	7.97452	10.2553	2.3435	35.4449	10.6175	51.5941
H0351.2001	DTLv	dorsal thalamus	DT	6.05069	9.54678	7.80336	10.2875	2.89791	32.6975	9.76544	54.6391
H0351.2002	DTLv	dorsal thalamus	DT	5.92688	9.62753	7.88618	10.2719	2.61686	34.0241	10.1763	53.1828
H0351.1009	DTM	dorsal thalamus	DT	6.11721	9.87263	7.42146	10.7264	2.41655	32.6354	5.96778	58.9803
H0351.1012	DTM	dorsal thalamus	DT	6.33182	9.73268	7.27791	10.7535	2.86366	30.2468	5.51723	61.3723
H0351.1015	DTM	dorsal thalamus	DT	6.18325	9.82957	7.37729	10.7347	2.54718	31.8942	5.82777	59.7308
H0351.1016	DTM	dorsal thalamus	DT	6.13372	9.86186	7.41042	10.7285	2.44865	32.4496	5.93267	59.1691
H0351.2001	DTM	dorsal thalamus	DT	6.3896	9.695	7.23926	10.7608	2.99559	29.6146	5.39827	61.9916
H0351.2002	DTM	dorsal thalamus	DT	6.26579	9.77574	7.32208	10.7452	2.71904	30.9753	5.65445	60.6512
H0351.1009	DTP	dorsal thalamus	DT	6.68309	9.79928	7.53379	10.6533	3.68358	31.94	6.64287	57.7335
H0351.1012	DTP	dorsal thalamus	DT	6.8977	9.65932	7.39024	10.6804	4.35709	29.5481	6.13009	59.9648
H0351.1015	DTP	dorsal thalamus	DT	6.74912	9.75621	7.48962	10.6616	3.88066	31.1982	6.48362	58.4375
H0351.1016	DTP	dorsal thalamus	DT	6.6996	9.78851	7.52275	10.6554	3.73203	31.7541	6.60294	57.9109
H0351.2001	DTP	dorsal thalamus	DT	6.95548	9.62164	7.35159	10.6877	4.55528	28.9142	5.99456	60.536
H0351.2002	DTP	dorsal thalamus	DT	6.83166	9.70239	7.43441	10.6721	4.13956	30.278	6.28635	59.2961
H0351.1009	ILc	dorsal thalamus	DT	7.97572	10.3537	7.41607	10.604	7.65738	39.8031	5.1953	47.3442
H0351.1012	ILc	dorsal thalamus	DT	8.19032	10.2137	7.27252	10.631	9.07127	36.8783	4.80156	49.2488
H0351.1015	ILc	dorsal thalamus	DT	8.04175	10.3106	7.3719	10.6123	8.07207	38.9028	5.07389	47.9513
H0351.1016	ILc	dorsal thalamus	DT	7.99222	10.3429	7.40503	10.6061	7.7594	39.578	5.16493	47.4976
H0351.2001	ILc	dorsal thalamus	DT	8.2481	10.176	7.23387	10.6383	9.48535	36.0928	4.69613	49.7257
H0351.2002	ILc	dorsal thalamus	DT	8.12429	10.2568	7.31669	10.6227	8.61568	37.7776	4.92241	48.6844
H0351.1009	ILr	dorsal thalamus	DT	6.52766	9.86684	6.67068	10.5836	3.46536	35.0706	3.8265	57.6375
H0351.1012	ILr	dorsal thalamus	DT	6.74227	9.72689	6.52713	10.6106	4.10147	32.4639	3.53327	59.9014
H0351.1015	ILr	dorsal thalamus	DT	6.59369	9.82378	6.62651	10.5919	3.65143	34.2623	3.73544	58.3509
H0351.1016	ILr	dorsal thalamus	DT	6.54417	9.85608	6.65964	10.5857	3.5111	34.868	3.80367	57.8172
H0351.2001	ILr	dorsal thalamus	DT	6.80005	9.68921	6.48848	10.6179	4.28877	31.773	3.45575	60.4825
H0351.2002	ILr	dorsal thalamus	DT	6.67624	9.76995	6.5713	10.6023	3.89595	33.2595	3.62263	59.2219
H0351.1009	LGd	dorsal thalamus	DT	5.13272	9.20934	8.36459	10.5951	1.40137	23.645	13.1657	61.788
H0351.1012	LGd	dorsal thalamus	DT	5.34732	9.06939	8.22104	10.6222	1.65997	21.9055	12.1668	64.2678
H0351.1015	LGd	dorsal thalamus	DT	5.19875	9.16628	8.32042	10.6035	1.47688	23.1042	12.8547	62.5642
H0351.1016	LGd	dorsal thalamus	DT	5.14922	9.19857	8.35354	10.5972	1.41992	23.5093	13.0876	61.9831
H0351.2001	LGd	dorsal thalamus	DT	5.4051	9.03171	8.18239	10.6295	1.73637	21.4466	11.9039	64.9132
H0351.2002	LGd	dorsal thalamus	DT	5.28129	9.11245	8.26521	10.6139	1.57628	22.4351	12.4704	63.5182
H0351.1009	MG	dorsal thalamus	DT	5.98651	9.81296	7.83636	10.9258	2.02136	28.6761	7.28625	62.0162
H0351.1012	MG	dorsal thalamus	DT	6.20111	9.67301	7.69281	10.9528	2.38961	26.5137	6.72002	64.3767
H0351.1015	MG	dorsal thalamus	DT	6.05254	9.7699	7.79219	10.9341	2.12901	28.0035	7.10989	62.7576
H0351.1016	MG	dorsal thalamus	DT	6.00302	9.80219	7.82531	10.9278	2.04782	28.5074	7.24199	62.2028
H0351.2001	MG	dorsal thalamus	DT	6.25889	9.63533	7.65416	10.9601	2.49818	25.9437	6.57115	64.987
H0351.2002	MG	dorsal thalamus	DT	6.13508	9.71607	7.73698	10.9445	2.27055	27.1716	6.89207	63.6657
H0351.1009	fro	frontal lobe	FL	8.63411	11.4941	9.26461	10.2585	7.75732	56.3174	12.0091	23.9161
H0351.1012	fro	frontal lobe	FL	8.84872	11.3541	9.12106	10.2855	9.44021	53.6018	11.4016	25.5565
H0351.1015	fro	frontal lobe	FL	8.70014	11.451	9.22044	10.2668	8.24568	55.503	11.8264	24.4249
H0351.1016	fro	frontal lobe	FL	8.65062	11.4833	9.25357	10.2605	7.87704	56.1156	11.9638	24.0436
H0351.2001	fro	frontal lobe	FL	8.9065	11.3164	9.08241	10.2928	9.94209	52.8371	11.2314	25.9894
H0351.2002	fro	frontal lobe	FL	8.78269	11.3972	9.16523	10.2772	8.89255	54.4584	11.5927	25.0564
H0351.1009	GRe	frontal lobe	FL	8.64417	11.4877	9.2288	10.2255	7.89264	56.6524	11.8363	23.6187
H0351.1012	GRe	frontal lobe	FL	8.85877	11.3478	9.08525	10.2526	9.60473	53.9197	11.2373	25.2383
H0351.1015	GRe	frontal lobe	FL	8.7102	11.4447	9.18463	10.2338	8.38952	55.8332	11.6561	24.1212
H0351.1016	GRe	frontal lobe	FL	8.66067	11.477	9.21776	10.2276	8.01445	56.4494	11.7916	23.7446
H0351.2001	GRe	frontal lobe	FL	8.91655	11.3101	9.0466	10.2599	10.1152	53.1499	11.0694	25.6655
H0351.2002	GRe	frontal lobe	FL	8.79274	11.3908	9.12942	10.2442	9.04762	54.782	11.4257	24.7446
H0351.1009	LOrG	frontal lobe	FL	8.3263	11.5203	9.22682	10.1272	6.45059	59.0322	12.0416	22.4756
H0351.1012	LOrG	frontal lobe	FL	8.54091	11.3803	9.08327	10.1542	7.89061	56.4764	11.4915	24.1415
H0351.1015	LOrG	frontal lobe	FL	8.39233	11.4772	9.18265	10.1355	6.86716	58.2675	11.8764	22.9889
H0351.1016	LOrG	frontal lobe	FL	8.34281	11.5095	9.21578	10.1292	6.55261	58.8428	12.0006	22.6039
H0351.2001	LOrG	frontal lobe	FL	8.59869	11.3427	9.04462	10.1615	8.32248	55.7537	11.3368	24.587
H0351.2002	LOrG	frontal lobe	FL	8.47487	11.4234	9.12744	10.1459	7.4206	57.2844	11.6649	23.6301
H0351.1009	MFG-i	frontal lobe	FL	8.26	11.477	9.25256	10.2236	6.17717	57.4394	12.2908	24.0926
H0351.1012	MFG-i	frontal lobe	FL	8.47461	11.3371	9.10901	10.2506	7.54737	54.8887	11.7158	25.8482
H0351.1015	MFG-i	frontal lobe	FL	8.32604	11.434	9.20839	10.2319	6.5737	56.6747	12.1179	24.6338
H0351.1016	MFG-i	frontal lobe	FL	8.27651	11.4663	9.24152	10.2257	6.27429	57.2499	12.2479	24.2279
H0351.2001	MFG-i	frontal lobe	FL	8.53239	11.2994	9.07037	10.2579	7.95807	54.17	11.5546	26.3173
H0351.2002	MFG-i	frontal lobe	FL	8.40858	11.3801	9.15318	10.2423	7.1003	55.6935	11.8967	25.3095
H0351.1009	MFG-s	frontal lobe	FL	8.36345	11.4728	9.27332	10.1868	6.64559	57.3495	12.4862	23.5186
H0351.1012	MFG-s	frontal lobe	FL	8.57805	11.3328	9.12977	10.2138	8.11507	54.7716	11.8953	25.218
H0351.1015	MFG-s	frontal lobe	FL	8.42948	11.4297	9.22915	10.1951	7.07107	56.5771	12.3086	24.0432
H0351.1016	MFG-s	frontal lobe	FL	8.37995	11.462	9.26228	10.1889	6.74982	57.1582	12.4422	23.6498
H0351.2001	MFG-s	frontal lobe	FL	8.63583	11.2951	9.09112	10.2211	8.55507	54.0445	11.7295	25.671
H0351.2002	MFG-s	frontal lobe	FL	8.51202	11.3759	9.17394	10.2055	7.63585	55.5856	12.0813	24.6973
H0351.1009	MOrG	frontal lobe	FL	8.54926	11.5392	9.26949	10.2143	7.26574	57.7229	11.9699	23.0414
H0351.1012	MOrG	frontal lobe	FL	8.76387	11.3993	9.12594	10.2414	8.86257	55.0675	11.3908	24.6791
H0351.1015	MOrG	frontal lobe	FL	8.6153	11.4962	9.22532	10.2226	7.7285	56.9276	11.7959	23.5479
H0351.1016	MOrG	frontal lobe	FL	8.56577	11.5285	9.25845	10.2164	7.37913	57.5259	11.9268	23.1682
H0351.2001	MOrG	frontal lobe	FL	8.82165	11.3616	9.0873	10.2486	9.33994	54.318	11.2282	25.1139
H0351.2002	MOrG	frontal lobe	FL	8.69784	11.4423	9.17011	10.233	8.34226	55.9062	11.5732	24.1783
H0351.1009	orIFG	frontal lobe	FL	8.43571	11.5664	9.33199	10.2559	6.6001	57.8087	12.2845	23.3067
H0351.1012	orIFG	frontal lobe	FL	8.65032	11.4265	9.18844	10.2829	8.06247	55.2303	11.7073	24.9999
H0351.1015	orIFG	frontal lobe	FL	8.50174	11.5234	9.28782	10.2642	7.02345	57.0364	12.1111	23.8291
H0351.1016	orIFG	frontal lobe	FL	8.45222	11.5557	9.32094	10.258	6.7038	57.6174	12.2415	23.4373
H0351.2001	orIFG	frontal lobe	FL	8.7081	11.3888	9.14979	10.2902	8.50049	54.5026	11.5453	25.4515
H0351.2002	orIFG	frontal lobe	FL	8.58428	11.4695	9.23261	10.2746	7.58549	56.0446	11.8891	24.4808
H0351.1009	PCLa-i	frontal lobe	FL	8.3491	11.5113	9.2545	10.1697	6.51159	58.2905	12.1966	23.0013
H0351.1012	PCLa-i	frontal lobe	FL	8.56371	11.3713	9.11095	10.1968	7.95905	55.7235	11.6305	24.687
H0351.1015	PCLa-i	frontal lobe	FL	8.41514	11.4682	9.21033	10.1781	6.93048	57.5219	12.0266	23.5211
H0351.1016	PCLa-i	frontal lobe	FL	8.36561	11.5005	9.24346	10.1718	6.61418	58.1001	12.1544	23.1313
H0351.2001	PCLa-i	frontal lobe	FL	8.62149	11.3336	9.0723	10.2041	8.39285	54.9986	11.4715	25.1371
H0351.2002	PCLa-i	frontal lobe	FL	8.49768	11.4144	9.15512	10.1885	7.48679	56.5346	11.8088	24.1699
H0351.1009	PrG-il	frontal lobe	FL	8.31183	11.38	9.27419	10.1994	6.65094	55.7804	12.9593	24.6094
H0351.1012	PrG-il	frontal lobe	FL	8.52644	11.24	9.13063	10.2265	8.11121	53.2048	12.3301	26.3539
H0351.1015	PrG-il	frontal lobe	FL	8.37786	11.3369	9.23002	10.2077	7.074	55.0076	12.7699	25.1485
H0351.1016	PrG-il	frontal lobe	FL	8.32834	11.3692	9.26314	10.2015	6.7546	55.5888	12.9123	24.7443
H0351.2001	PrG-il	frontal lobe	FL	8.58422	11.2023	9.09199	10.2337	8.54802	52.4801	12.154	26.8179
H0351.2002	PrG-il	frontal lobe	FL	8.4604	11.2831	9.1748	10.2181	7.63526	54.0169	12.5279	25.8199
H0351.1009	PrG-prc	frontal lobe	FL	8.33214	11.4448	9.25358	10.2176	6.56243	56.762	12.4292	24.2464
H0351.1012	PrG-prc	frontal lobe	FL	8.54675	11.3048	9.11003	10.2447	8.00845	54.1761	11.8335	25.9819
H0351.1015	PrG-prc	frontal lobe	FL	8.39818	11.4017	9.20941	10.2259	6.98122	55.9865	12.25	24.7823
H0351.1016	PrG-prc	frontal lobe	FL	8.34865	11.434	9.24254	10.2197	6.66503	56.5698	12.3848	24.3804
H0351.2001	PrG-prc	frontal lobe	FL	8.60453	11.2671	9.07138	10.2519	8.44127	53.448	11.6666	26.4442
H0351.2002	PrG-prc	frontal lobe	FL	8.48072	11.3479	9.1542	10.2363	7.53699	54.9919	12.0208	25.4503
H0351.1009	PrG-sl	frontal lobe	FL	8.25632	11.4052	9.26193	10.0947	6.47111	57.3955	12.9926	23.1407
H0351.1012	PrG-sl	frontal lobe	FL	8.47093	11.2652	9.11838	10.1217	7.90928	54.866	12.3891	24.8357
H0351.1015	PrG-sl	frontal lobe	FL	8.32236	11.3621	9.21776	10.103	6.88732	56.638	12.8113	23.6633
H0351.1016	PrG-sl	frontal lobe	FL	8.27283	11.3944	9.25089	10.0968	6.57305	57.2079	12.9477	23.2714
H0351.2001	PrG-sl	frontal lobe	FL	8.52871	11.2275	9.07973	10.129	8.34031	54.1517	12.2196	25.2884
H0351.2002	PrG-sl	frontal lobe	FL	8.4049	11.3083	9.16255	10.1134	7.44005	55.6651	12.5792	24.3157
H0351.1009	SFG-l	frontal lobe	FL	8.48626	11.5032	9.28125	10.2734	7.00238	56.6815	12.1496	24.1666
H0351.1012	SFG-l	frontal lobe	FL	8.70087	11.3633	9.1377	10.3004	8.5361	54.0408	11.5547	25.8684
H0351.1015	SFG-l	frontal lobe	FL	8.5523	11.4602	9.23708	10.2817	7.44691	55.8895	11.9706	24.693
H0351.1016	SFG-l	frontal lobe	FL	8.50277	11.4925	9.27021	10.2754	7.11131	56.4852	12.1052	24.2983
H0351.2001	SFG-l	frontal lobe	FL	8.75865	11.3256	9.09905	10.3077	8.99453	53.2972	11.3881	26.3202
H0351.2002	SFG-l	frontal lobe	FL	8.63484	11.4063	9.18187	10.2921	8.0364	54.8738	11.7418	25.348
H0351.1009	SFG-m	frontal lobe	FL	8.60645	11.5153	9.35323	10.1901	7.58413	56.9576	12.7266	22.7317
H0351.1012	SFG-m	frontal lobe	FL	8.82105	11.3753	9.20968	10.2172	9.24663	54.3121	12.1052	24.3361
H0351.1015	SFG-m	frontal lobe	FL	8.67248	11.4722	9.30906	10.1984	8.06612	56.1655	12.54	23.2284
H0351.1016	SFG-m	frontal lobe	FL	8.62295	11.5045	9.34219	10.1922	7.70225	56.7614	12.6803	22.856
H0351.2001	SFG-m	frontal lobe	FL	8.87883	11.3376	9.17104	10.2244	9.74325	53.5649	11.9307	24.7611
H0351.2002	SFG-m	frontal lobe	FL	8.75502	11.4184	9.25385	10.2088	8.70514	55.148	12.301	23.846
H0351.1009	trIFG	frontal lobe	FL	8.18987	11.4555	9.23219	10.0659	6.11723	58.8294	12.5987	22.4547
H0351.1012	trIFG	frontal lobe	FL	8.40447	11.3155	9.08864	10.093	7.48977	56.3345	12.0343	24.1414
H0351.1015	trIFG	frontal lobe	FL	8.2559	11.4124	9.18802	10.0743	6.51404	58.083	12.4293	22.9737
H0351.1016	trIFG	frontal lobe	FL	8.20637	11.4447	9.22114	10.068	6.21439	58.6446	12.5567	22.5844
H0351.2001	trIFG	frontal lobe	FL	8.46225	11.2778	9.04999	10.1003	7.90187	55.6289	11.8756	24.5936
H0351.2002	trIFG	frontal lobe	FL	8.33844	11.3586	9.13281	10.0847	7.04153	57.1234	12.2122	23.6229
H0351.1009	GPi	globus pallidus	GP	5.59109	10.2482	7.7551	9.85352	2.00386	50.5577	8.98046	38.458
H0351.1012	GPi	globus pallidus	GP	5.8057	10.1082	7.61155	9.88058	2.43419	48.0332	8.51079	41.0218
H0351.1015	GPi	globus pallidus	GP	5.65712	10.2051	7.71093	9.86185	2.12838	49.7884	8.83703	39.2462
H0351.1016	GPi	globus pallidus	GP	5.6076	10.2374	7.74406	9.8556	2.03436	50.366	8.9447	38.6549
H0351.2001	GPi	globus pallidus	GP	5.86348	10.0705	7.5729	9.88786	2.56329	47.3423	8.38274	41.7117
H0351.2002	GPi	globus pallidus	GP	5.73966	10.1513	7.65572	9.87225	2.29375	48.8173	8.65636	40.2326
H0351.1009	CA1	hippocampal formation	HiF	10.8716	12.2789	10.5394	8.70733	21.4142	56.7988	17.0097	4.77723
H0351.1012	CA1	hippocampal formation	HiF	11.0863	12.139	10.3959	8.73438	25.7066	53.3273	15.9303	5.03571
H0351.1015	CA1	hippocampal formation	HiF	10.9377	12.2359	10.4953	8.71565	22.6785	55.7714	16.6892	4.86091
H0351.1016	CA1	hippocampal formation	HiF	10.8882	12.2682	10.5284	8.70941	21.7255	56.5454	16.9306	4.79846
H0351.2001	CA1	hippocampal formation	HiF	11.144	12.1013	10.3572	8.74166	26.9511	52.3293	15.6217	5.0979
H0351.2002	CA1	hippocampal formation	HiF	11.0202	12.182	10.4401	8.72606	24.3298	54.4357	16.2739	4.96051
H0351.1009	CA2	hippocampal formation	HiF	10.7419	11.8858	10.1787	7.83398	24.8768	54.9723	16.8363	3.3145
H0351.1012	CA2	hippocampal formation	HiF	10.9565	11.7459	10.0351	7.86103	29.6447	51.2345	15.6525	3.46825
H0351.1015	CA2	hippocampal formation	HiF	10.808	11.8428	10.1345	7.84231	26.289	53.862	16.4836	3.36531
H0351.1016	CA2	hippocampal formation	HiF	10.7584	11.8751	10.1677	7.83606	25.2252	54.6982	16.7492	3.32747
H0351.2001	CA2	hippocampal formation	HiF	11.0143	11.7082	9.9965	7.86832	31.0129	50.1674	15.3162	3.50352
H0351.2002	CA2	hippocampal formation	HiF	10.8905	11.7889	10.0793	7.85271	28.1236	52.4237	16.0281	3.42458
H0351.1009	CA3	hippocampal formation	HiF	11.2204	12.0718	10.341	7.79104	29.0641	52.4387	15.7993	2.69786
H0351.1012	CA3	hippocampal formation	HiF	11.435	11.9318	10.1975	7.8181	34.2851	48.3801	14.5402	2.79453
H0351.1015	CA3	hippocampal formation	HiF	11.2864	12.0287	10.2968	7.79937	30.6218	51.2253	15.4219	2.731
H0351.1016	CA3	hippocampal formation	HiF	11.2369	12.061	10.33	7.79312	29.4492	52.1385	15.7059	2.70641
H0351.2001	CA3	hippocampal formation	HiF	11.4928	11.8942	10.1588	7.82538	35.7635	47.2351	14.1866	2.81477
H0351.2002	CA3	hippocampal formation	HiF	11.369	11.9749	10.2416	7.80977	32.6312	49.6632	14.9373	2.76827
H0351.1009	CA4	hippocampal formation	HiF	11.4213	12.0286	10.4863	9.10145	30.8008	46.9201	16.1101	6.16897
H0351.1012	CA4	hippocampal formation	HiF	11.6359	11.8886	10.3428	9.12851	36.0316	42.9286	14.7029	6.33687
H0351.1015	CA4	hippocampal formation	HiF	11.4874	11.9855	10.4421	9.10978	32.3687	45.7174	15.6851	6.2288
H0351.1016	CA4	hippocampal formation	HiF	11.4378	12.0178	10.4753	9.10353	31.189	46.6218	16.0046	6.18458
H0351.2001	CA4	hippocampal formation	HiF	11.6937	11.8509	10.3041	9.13579	37.5005	41.8182	14.313	6.36837
H0351.2002	CA4	hippocampal formation	HiF	11.5699	11.9317	10.3869	9.12018	34.382	44.181	15.1435	6.29353
H0351.1009	DG	hippocampal formation	HiF	11.2398	12.7057	10.0917	9.40351	22.2537	61.4733	10.041	6.23194
H0351.1012	DG	hippocampal formation	HiF	11.4544	12.5658	9.94811	9.43056	26.6071	57.4842	9.36603	6.54273
H0351.1015	DG	hippocampal formation	HiF	11.3058	12.6627	10.0475	9.41183	23.5389	60.2879	9.83982	6.33338
H0351.1016	DG	hippocampal formation	HiF	11.2563	12.695	10.0806	9.40559	22.5704	61.1806	9.99127	6.25774
H0351.2001	DG	hippocampal formation	HiF	11.5122	12.5281	9.90946	9.43785	27.864	56.3455	9.17434	6.61614
H0351.2002	DG	hippocampal formation	HiF	11.3884	12.6088	9.99228	9.42224	25.2138	58.753	9.58011	6.45314
H0351.1009	S	hippocampal formation	HiF	9.27889	11.6623	10.0445	9.23768	11.2491	58.6936	19.1249	10.9324
H0351.1012	S	hippocampal formation	HiF	9.4935	11.5223	9.90097	9.26473	13.7732	56.2049	18.2683	11.7536
H0351.1015	S	hippocampal formation	HiF	9.34492	11.6192	10.0004	9.246	11.9812	57.9602	18.8714	11.1872
H0351.1016	S	hippocampal formation	HiF	9.2954	11.6515	10.0335	9.23976	11.4285	58.5129	19.0623	10.9962
H0351.2001	S	hippocampal formation	HiF	9.55127	11.4846	9.86232	9.27202	14.5263	55.4825	18.0214	11.9698
H0351.2002	S	hippocampal formation	HiF	9.42746	11.5654	9.94514	9.25641	12.9515	57.0031	18.542	11.5034
H0351.1009	LHM	hypothalamus	Hy	7.65843	10.4215	7.51148	10.2367	6.81966	46.2929	6.15923	40.7282
H0351.1012	LHM	hypothalamus	Hy	7.87304	10.2815	7.36793	10.2637	8.15807	43.3117	5.74824	42.7819
H0351.1015	LHM	hypothalamus	Hy	7.72446	10.3784	7.46731	10.245	7.21059	45.3817	6.03337	41.3743
H0351.1016	LHM	hypothalamus	Hy	7.67494	10.4107	7.50044	10.2388	6.9157	46.0657	6.12783	40.8908
H0351.2001	LHM	hypothalamus	Hy	7.93082	10.2438	7.32928	10.271	8.55289	42.5006	5.6368	43.3097
H0351.2002	LHM	hypothalamus	Hy	7.80701	10.3246	7.4121	10.2554	7.72512	44.2348	5.87525	42.1648
H0351.1009	PHA	hypothalamus	Hy	7.68024	10.4667	6.99619	10.236	6.94357	47.9073	4.3218	40.8274
H0351.1012	PHA	hypothalamus	Hy	7.89485	10.3268	6.85264	10.2631	8.30232	44.8007	4.03148	42.8656
H0351.1015	PHA	hypothalamus	Hy	7.74627	10.4237	6.95202	10.2444	7.34054	46.9575	4.23287	41.4691
H0351.1016	PHA	hypothalamus	Hy	7.69675	10.456	6.98515	10.2381	7.0411	47.6704	4.29961	40.9889
H0351.2001	PHA	hypothalamus	Hy	7.95263	10.2891	6.81399	10.2704	8.70295	43.9557	3.95279	43.3885
H0351.2002	PHA	hypothalamus	Hy	7.82881	10.3698	6.89681	10.2548	7.86289	45.7624	4.12118	42.2536
H0351.1009	PrOR	hypothalamus	Hy	8.69257	10.8486	7.40307	9.90663	12.2162	54.4461	4.99752	28.3402
H0351.1012	PrOR	hypothalamus	Hy	8.90718	10.7087	7.25951	9.93368	14.6156	50.9466	4.66466	29.7732
H0351.1015	PrOR	hypothalamus	Hy	8.75861	10.8055	7.3589	9.91495	12.9195	53.3872	4.89657	28.7967
H0351.1016	PrOR	hypothalamus	Hy	8.70908	10.8378	7.39202	9.90871	12.3892	54.183	4.97242	28.4555
H0351.2001	PrOR	hypothalamus	Hy	8.96496	10.671	7.22087	9.94097	15.3183	49.9774	4.57285	30.1314
H0351.2002	PrOR	hypothalamus	Hy	8.84115	10.7517	7.30368	9.92536	13.8422	52.0408	4.76851	29.3484
H0351.1009	LIG	insula	Ins	8.83827	11.5517	9.21668	10.2711	8.65174	56.7435	11.2464	23.3583
H0351.1012	LIG	insula	Ins	9.05288	11.4117	9.07313	10.2982	10.5104	53.9136	10.6589	24.9171
H0351.1015	LIG	insula	Ins	8.90431	11.5086	9.17251	10.2795	9.19182	55.895	11.0698	23.8433
H0351.1016	LIG	insula	Ins	8.85478	11.5409	9.20564	10.2732	8.78419	56.5333	11.2026	23.4799
H0351.2001	LIG	insula	Ins	9.11066	11.374	9.03448	10.3055	11.0633	53.1165	10.4943	25.3258
H0351.2002	LIG	insula	Ins	8.98685	11.4548	9.1173	10.2899	9.9063	54.8065	10.8438	24.4434
H0351.1009	SIG	insula	Ins	8.89101	11.5724	9.2369	10.2996	8.81794	56.5652	11.207	23.4098
H0351.1012	SIG	insula	Ins	9.10562	11.4325	9.09335	10.3267	10.7069	53.7173	10.6162	24.9596
H0351.1015	SIG	insula	Ins	8.95704	11.5293	9.19273	10.3079	9.36701	55.7112	11.0293	23.8924
H0351.1016	SIG	insula	Ins	8.90752	11.5616	9.22585	10.3017	8.95261	56.3536	11.1629	23.5309
H0351.2001	SIG	insula	Ins	9.1634	11.3948	9.0547	10.3339	11.2686	52.9154	10.4507	25.3653
H0351.2002	SIG	insula	Ins	9.03958	11.4755	9.13751	10.3183	10.0932	54.6157	10.8021	24.489
H0351.1009	RN	mesencephalon	MES	7.40286	10.2139	7.54257	10.6464	5.37892	37.7501	5.92586	50.9452
H0351.1012	RN	mesencephalon	MES	7.61747	10.074	7.39902	10.6735	6.38362	35.0394	5.48665	53.0904
H0351.1015	RN	mesencephalon	MES	7.46889	10.1709	7.4984	10.6547	5.67293	36.9139	5.79016	51.6231
H0351.1016	RN	mesencephalon	MES	7.41937	10.2032	7.53153	10.6485	5.4512	37.5409	5.8919	51.116
H0351.2001	RN	mesencephalon	MES	7.67525	10.0363	7.36037	10.6808	6.67912	34.3141	5.36948	53.6373
H0351.2002	RN	mesencephalon	MES	7.55143	10.1171	7.44319	10.6651	6.05917	35.871	5.62119	52.4486
H0351.1009	SNC	mesencephalon	MES	8.07793	10.0695	8.83478	9.13821	11.4261	45.4389	19.3077	23.8273
H0351.1012	SNC	mesencephalon	MES	8.29254	9.92957	8.69123	9.16527	13.7747	42.8428	18.1593	25.2231
H0351.1015	SNC	mesencephalon	MES	8.14397	10.0265	8.79061	9.14654	12.1121	44.6588	18.9617	24.2674
H0351.1016	SNC	mesencephalon	MES	8.09444	10.0588	8.82373	9.14029	11.5946	45.2454	19.2219	23.9381
H0351.2001	SNC	mesencephalon	MES	8.35032	9.89189	8.65258	9.17255	14.4669	42.1148	17.8388	25.5795
H0351.2002	SNC	mesencephalon	MES	8.22651	9.97263	8.7354	9.15694	13.0151	43.6601	18.5199	24.8049
H0351.1009	SNR	mesencephalon	MES	6.22077	10.0542	8.1429	10.1873	2.8836	41.1073	10.9284	45.0808
H0351.1012	SNR	mesencephalon	MES	6.43538	9.91427	7.99935	10.2144	3.46816	38.6678	10.2542	47.6098
H0351.1015	SNR	mesencephalon	MES	6.2868	10.0112	8.09873	10.1957	3.05354	40.3595	10.7213	45.8656
H0351.1016	SNR	mesencephalon	MES	6.23728	10.0435	8.13186	10.1894	2.92529	40.9206	10.8767	45.2775
H0351.2001	SNR	mesencephalon	MES	6.49315	9.87659	7.9607	10.2217	3.64212	38.0074	10.0723	48.2781
H0351.2002	SNR	mesencephalon	MES	6.36934	9.95733	8.04352	10.2061	3.27821	39.421	10.462	46.8388
H0351.1009	VTA	mesencephalon	MES	7.6741	9.9198	7.83294	10.1714	7.9966	37.9251	8.92733	45.151
H0351.1012	VTA	mesencephalon	MES	7.88871	9.77984	7.68939	10.1985	9.4893	35.1984	8.26483	47.0475
H0351.1015	VTA	mesencephalon	MES	7.74014	9.87674	7.78878	10.1797	8.43426	37.0875	8.72346	45.7548
H0351.1016	VTA	mesencephalon	MES	7.69061	9.90903	7.8219	10.1735	8.10425	37.7159	8.87638	45.3035
H0351.2001	VTA	mesencephalon	MES	7.94649	9.74217	7.65075	10.2057	9.92669	34.4633	8.0868	47.5232
H0351.2002	VTA	mesencephalon	MES	7.82268	9.82291	7.73356	10.1901	9.00817	36.0384	8.46858	46.4848
H0351.1009	8Ve	myelencephalon	MY	6.42124	9.84202	8.04603	10.605	3.03333	32.4845	9.35474	55.1274
H0351.1012	8Ve	myelencephalon	MY	6.63585	9.70207	7.90248	10.6321	3.60489	30.1936	8.67336	57.5281
H0351.1015	8Ve	myelencephalon	MY	6.48727	9.79896	8.00187	10.6134	3.20024	31.7759	9.14366	55.8802
H0351.1016	8Ve	myelencephalon	MY	6.43775	9.83125	8.03499	10.6071	3.07434	32.3071	9.30186	55.3167
H0351.2001	8Ve	myelencephalon	MY	6.69363	9.66439	7.86384	10.6394	3.77367	29.5836	8.49243	58.1503
H0351.2002	8Ve	myelencephalon	MY	6.56981	9.74513	7.94665	10.6238	3.41993	30.8946	8.88153	56.8039
H0351.1009	Arc	myelencephalon	MY	3.42018	8.38949	6.97843	10.2193	0.643201	20.1493	7.57685	71.6307
H0351.1012	Arc	myelencephalon	MY	3.63478	8.24954	6.83488	10.2464	0.754827	18.4938	6.93702	73.8143
H0351.1015	Arc	myelencephalon	MY	3.48621	8.34643	6.93426	10.2277	0.675869	19.6306	7.37615	72.3173
H0351.1016	Arc	myelencephalon	MY	3.43668	8.37873	6.96739	10.2214	0.651233	20.0189	7.52636	71.8035
H0351.2001	Arc	myelencephalon	MY	3.69256	8.21186	6.79623	10.2537	0.787685	18.0633	6.77097	74.3781
H0351.2002	Arc	myelencephalon	MY	3.56875	8.2926	6.87905	10.2381	0.718775	18.9939	7.13005	73.1573
H0351.1009	Cu	myelencephalon	MY	6.10864	9.51206	8.18772	10.3466	2.88386	30.5144	12.1854	54.4163
H0351.1012	Cu	myelencephalon	MY	6.32325	9.37211	8.04417	10.3737	3.43159	28.3983	11.3122	56.8579
H0351.1015	Cu	myelencephalon	MY	6.17467	9.469	8.14356	10.3549	3.04372	29.8604	11.9151	55.1808
H0351.1016	Cu	myelencephalon	MY	6.12515	9.50129	8.17668	10.3487	2.92313	30.3507	12.1177	54.6084
H0351.2001	Cu	myelencephalon	MY	6.38102	9.33443	8.00553	10.3809	3.59348	27.8341	11.08	57.4924
H0351.2002	Cu	myelencephalon	MY	6.25721	9.41517	8.08834	10.3653	3.25426	29.0463	11.5792	56.1203
H0351.1009	GiRt	myelencephalon	MY	7.6036	9.78495	8.40323	10.9995	5.61711	25.4779	9.7774	59.1276
H0351.1012	GiRt	myelencephalon	MY	7.81821	9.645	8.25967	11.0266	6.60129	23.4178	8.96444	61.0165
H0351.1015	GiRt	myelencephalon	MY	7.66964	9.74189	8.35906	11.0079	5.9061	24.8377	9.52439	59.7319
H0351.1016	GiRt	myelencephalon	MY	7.62011	9.77418	8.39218	11.0016	5.68824	25.3173	9.71392	59.2805
H0351.2001	GiRt	myelencephalon	MY	7.87599	9.60732	8.22103	11.0339	6.88909	22.8741	8.75041	61.4864
H0351.2002	GiRt	myelencephalon	MY	7.75218	9.68806	8.30384	11.0183	6.28448	24.0451	9.21165	60.4587
H0351.1009	IO	myelencephalon	MY	8.31138	9.2273	7.16942	11.291	8.9065	16.8045	4.03593	70.2531
H0351.1012	IO	myelencephalon	MY	8.52599	9.08735	7.02587	11.3181	10.2507	15.1265	3.62387	70.9989
H0351.1015	IO	myelencephalon	MY	8.37741	9.18424	7.12525	11.2993	9.30429	16.2765	3.90612	70.5131
H0351.1016	IO	myelencephalon	MY	8.32789	9.21653	7.15838	11.2931	9.00466	16.6716	4.00322	70.3206
H0351.2001	IO	myelencephalon	MY	8.58377	9.04967	6.98722	11.3253	10.6384	14.6936	3.51779	71.1502
H0351.2002	IO	myelencephalon	MY	8.45995	9.13041	7.07004	11.3097	9.82116	15.6311	3.74763	70.8001
H0351.1009	LMRt	myelencephalon	MY	7.57107	9.37665	8.09572	10.6324	7.00206	24.477	10.0731	58.4478
H0351.1012	LMRt	myelencephalon	MY	7.78568	9.23669	7.95217	10.6594	8.20615	22.4357	9.20998	60.1482
H0351.1015	LMRt	myelencephalon	MY	7.6371	9.33358	8.05155	10.6407	7.35629	23.8424	9.80438	58.9969
H0351.1016	LMRt	myelencephalon	MY	7.58758	9.36588	8.08468	10.6344	7.0893	24.3179	10.0056	58.5872
H0351.2001	LMRt	myelencephalon	MY	7.84345	9.19901	7.91352	10.6667	8.55705	21.8972	8.98289	60.5629
H0351.2002	LMRt	myelencephalon	MY	7.71964	9.27975	7.99634	10.6511	7.81924	23.0571	9.47236	59.6513
H0351.1009	RaM	myelencephalon	MY	6.46702	9.22464	7.31098	10.8238	3.32816	22.5076	5.97394	68.1903
H0351.1012	RaM	myelencephalon	MY	6.68163	9.08469	7.16743	10.8508	3.89396	20.596	5.45296	70.057
H0351.1015	RaM	myelencephalon	MY	6.53306	9.18158	7.26681	10.8321	3.49422	21.9096	5.81075	68.7855
H0351.1016	RaM	myelencephalon	MY	6.48353	9.21387	7.29994	10.8259	3.36902	22.3573	5.9329	68.3408
H0351.2001	RaM	myelencephalon	MY	6.73941	9.04701	7.12878	10.8581	4.05963	20.0975	5.31741	70.5255
H0351.2002	RaM	myelencephalon	MY	6.6156	9.12775	7.2116	10.8425	3.71172	21.1743	5.61036	69.5037
H0351.1009	Sp5	myelencephalon	MY	7.89522	10.2397	8.18235	10.3955	7.71779	39.1976	9.41735	43.6672
H0351.1012	Sp5	myelencephalon	MY	8.10982	10.0998	8.0388	10.4226	9.18068	36.4677	8.73966	45.6119
H0351.1015	Sp5	myelencephalon	MY	7.96125	10.1967	8.13818	10.4038	8.14625	38.3604	9.20914	44.2842
H0351.1016	Sp5	myelencephalon	MY	7.91172	10.229	8.17131	10.3976	7.82314	38.9886	9.36534	43.8229
H0351.2001	Sp5	myelencephalon	MY	8.1676	10.0621	8.00015	10.4298	9.61013	35.7295	8.557	46.1034
H0351.2002	Sp5	myelencephalon	MY	8.04379	10.1428	8.08297	10.4142	8.70868	37.3102	8.94842	45.0327
H0351.1009	Cun-pest	occipital lobe	OL	8.09375	11.5335	9.32409	10.2146	5.39186	58.5057	12.6505	23.4519
H0351.1012	Cun-pest	occipital lobe	OL	8.30836	11.3935	9.18054	10.2417	6.6067	56.0675	12.0931	25.2327
H0351.1015	Cun-pest	occipital lobe	OL	8.15978	11.4904	9.27992	10.2229	5.7428	57.7753	12.483	23.9989
H0351.1016	Cun-pest	occipital lobe	OL	8.11026	11.5227	9.31305	10.2167	5.47777	58.3248	12.609	23.5885
H0351.2001	Cun-pest	occipital lobe	OL	8.36614	11.3558	9.14189	10.2489	6.97199	55.3793	11.9367	25.712
H0351.2002	Cun-pest	occipital lobe	OL	8.24232	11.4366	9.22471	10.2333	6.20965	56.8375	12.2686	24.6842
H0351.1009	Cun-str	occipital lobe	OL	7.64419	11.5198	9.03739	10.0898	4.21017	61.797	11.0585	22.9344
H0351.1012	Cun-str	occipital lobe	OL	7.8588	11.3798	8.89384	10.1168	5.17806	59.443	10.6107	24.7682
H0351.1015	Cun-str	occipital lobe	OL	7.71023	11.4767	8.99322	10.0981	4.48909	61.0921	10.9239	23.4949
H0351.1016	Cun-str	occipital lobe	OL	7.6607	11.509	9.02635	10.0918	4.2784	61.6224	11.0251	23.0741
H0351.2001	Cun-str	occipital lobe	OL	7.91658	11.3421	8.8552	10.1241	5.47038	58.7781	10.485	25.2665
H0351.2002	Cun-str	occipital lobe	OL	7.79277	11.4229	8.93801	10.1085	4.861	60.1867	10.7517	24.2005
H0351.1009	LiG-pest	occipital lobe	OL	8.1395	11.609	9.27206	10.2574	5.37334	59.5222	11.7809	23.3235
H0351.1012	LiG-pest	occipital lobe	OL	8.35411	11.4691	9.12851	10.2845	6.58519	57.0518	11.2639	25.0991
H0351.1015	LiG-pest	occipital lobe	OL	8.20554	11.566	9.2279	10.2657	5.72338	58.7823	11.6255	23.8688
H0351.1016	LiG-pest	occipital lobe	OL	8.15601	11.5983	9.26102	10.2595	5.45903	59.3389	11.7424	23.4597
H0351.2001	LiG-pest	occipital lobe	OL	8.41189	11.4314	9.08987	10.2917	6.94965	56.3545	11.1187	25.5772
H0351.2002	LiG-pest	occipital lobe	OL	8.28808	11.5121	9.17268	10.2761	6.18909	57.8321	11.4267	24.5521
H0351.1009	LiG-str	occipital lobe	OL	7.70987	11.5768	9.16063	10.1111	4.23622	61.8054	11.5798	22.3785
H0351.1012	LiG-str	occipital lobe	OL	7.92448	11.4368	9.01708	10.1382	5.21321	59.4868	11.1176	24.1824
H0351.1015	LiG-str	occipital lobe	OL	7.7759	11.5337	9.11646	10.1195	4.51769	61.1116	11.441	22.9297
H0351.1016	LiG-str	occipital lobe	OL	7.72638	11.566	9.14959	10.1132	4.30507	61.6336	11.5454	22.5159
H0351.2001	LiG-str	occipital lobe	OL	7.98226	11.3991	8.97843	10.1455	5.50842	58.831	10.9877	24.6729
H0351.2002	LiG-str	occipital lobe	OL	7.85845	11.4799	9.06125	10.1299	4.8931	60.2198	11.2633	23.6238
H0351.1009	OTG-i	occipital lobe	OL	8.37651	11.5809	9.26944	10.3092	6.29242	58.0006	11.6847	24.0224
H0351.1012	OTG-i	occipital lobe	OL	8.59112	11.4409	9.12589	10.3363	7.68635	55.4117	11.1353	25.7667
H0351.1015	OTG-i	occipital lobe	OL	8.44255	11.5378	9.22527	10.3175	6.69588	57.2244	11.5194	24.5603
H0351.1016	OTG-i	occipital lobe	OL	8.39302	11.5701	9.2584	10.3113	6.39125	57.8082	11.6437	24.1569
H0351.2001	OTG-i	occipital lobe	OL	8.6489	11.4033	9.08724	10.3435	8.10403	54.6822	10.9813	26.2325
H0351.2002	OTG-i	occipital lobe	OL	8.52509	11.484	9.17006	10.3279	7.23162	56.2286	11.3081	25.2317
H0351.1009	OTG-s	occipital lobe	OL	8.38732	11.5566	9.36008	10.2224	6.44065	57.939	12.6403	22.9801
H0351.1012	OTG-s	occipital lobe	OL	8.60193	11.4166	9.21652	10.2495	7.87411	55.3999	12.0563	24.6697
H0351.1015	OTG-s	occipital lobe	OL	8.45336	11.5135	9.31591	10.2308	6.85543	57.1788	12.4649	23.5009
H0351.1016	OTG-s	occipital lobe	OL	8.40383	11.5458	9.34903	10.2245	6.54223	57.7507	12.5968	23.1103
H0351.2001	OTG-s	occipital lobe	OL	8.65971	11.3789	9.17788	10.2568	8.30383	54.6827	11.8922	25.1212
H0351.2002	OTG-s	occipital lobe	OL	8.5359	11.4597	9.26069	10.2412	7.40635	56.2022	12.2402	24.1512
H0351.1009	SOG-s	occipital lobe	OL	8.18128	11.4892	9.3038	10.1588	5.87586	58.1906	12.7934	23.1402
H0351.1012	SOG-s	occipital lobe	OL	8.39589	11.3492	9.16025	10.1859	7.19312	55.714	12.2184	24.8745
H0351.1015	SOG-s	occipital lobe	OL	8.24731	11.4461	9.25963	10.1671	6.25666	57.449	12.6207	23.6737
H0351.1016	SOG-s	occipital lobe	OL	8.19779	11.4784	9.29276	10.1609	5.9691	58.0069	12.7505	23.2735
H0351.2001	SOG-s	occipital lobe	OL	8.45366	11.3116	9.1216	10.1931	7.58869	55.0146	12.0569	25.3398
H0351.2002	SOG-s	occipital lobe	OL	8.32985	11.3923	9.20442	10.1775	6.7629	56.4965	12.3995	24.3412
H0351.1009	PHG-cos	parahippocampal gyrus	PHG	9.07563	11.5747	9.38679	10.262	9.83318	55.5882	12.2001	22.3786
H0351.1012	PHG-cos	parahippocampal gyrus	PHG	9.29024	11.4347	9.24324	10.2891	11.9222	52.7124	11.5401	23.8252
H0351.1015	PHG-cos	parahippocampal gyrus	PHG	9.14166	11.5316	9.34262	10.2703	10.4412	54.7265	12.0017	22.8305
H0351.1016	PHG-cos	parahippocampal gyrus	PHG	9.09214	11.5639	9.37575	10.2641	9.98236	55.3747	12.1509	22.492
H0351.2001	PHG-cos	parahippocampal gyrus	PHG	9.34802	11.397	9.20459	10.2964	12.5419	51.9017	11.355	24.2014
H0351.2002	PHG-cos	parahippocampal gyrus	PHG	9.22421	11.4778	9.28741	10.2807	11.2443	53.6203	11.7479	23.3875
H0351.1009	PHG-l	parahippocampal gyrus	PHG	9.11761	11.4641	9.479	10.1603	10.6039	53.9286	13.6224	21.8451
H0351.1012	PHG-l	parahippocampal gyrus	PHG	9.33222	11.3241	9.33545	10.1874	12.839	51.0682	12.8677	23.2252
H0351.1015	PHG-l	parahippocampal gyrus	PHG	9.18365	11.421	9.43483	10.1687	11.2551	53.0717	13.3956	22.2775
H0351.1016	PHG-l	parahippocampal gyrus	PHG	9.13412	11.4533	9.46795	10.1624	10.7637	53.7164	13.5661	21.9537
H0351.2001	PHG-l	parahippocampal gyrus	PHG	9.39	11.2864	9.2968	10.1947	13.5006	50.2616	12.6559	23.5819
H0351.2002	PHG-l	parahippocampal gyrus	PHG	9.26619	11.3672	9.37961	10.1791	12.1144	51.9714	13.1053	22.8089
H0351.1009	AnG-i	parietal lobe	PL	8.48557	11.5348	9.33739	10.3024	6.84663	56.6755	12.3566	24.1212
H0351.1012	AnG-i	parietal lobe	PL	8.70017	11.3949	9.19384	10.3295	8.35018	54.0606	11.7572	25.832
H0351.1015	AnG-i	parietal lobe	PL	8.5516	11.4918	9.29322	10.3107	7.28228	55.8914	12.1763	24.65
H0351.1016	AnG-i	parietal lobe	PL	8.50207	11.5241	9.32634	10.3045	6.95337	56.4812	12.3119	24.2535
H0351.2001	AnG-i	parietal lobe	PL	8.75795	11.3572	9.15519	10.3367	8.79984	53.3242	11.5892	26.2867
H0351.2002	AnG-i	parietal lobe	PL	8.63414	11.4379	9.23801	10.3211	7.86017	54.8856	11.9457	25.3085
H0351.1009	AnG-s	parietal lobe	PL	8.36596	11.6233	9.34197	10.3154	6.10081	58.3363	12.0004	23.5625
H0351.1012	AnG-s	parietal lobe	PL	8.58057	11.4833	9.19842	10.3424	7.46017	55.7914	11.4483	25.3002
H0351.1015	AnG-s	parietal lobe	PL	8.432	11.5802	9.2978	10.3237	6.49403	57.5738	11.8345	24.0977
H0351.1016	AnG-s	parietal lobe	PL	8.38247	11.6125	9.33093	10.3175	6.19711	58.1474	11.9592	23.6963
H0351.2001	AnG-s	parietal lobe	PL	8.63835	11.4457	9.15977	10.3497	7.86792	55.0734	11.2934	25.7652
H0351.2002	AnG-s	parietal lobe	PL	8.51454	11.5264	9.24259	10.3341	7.01646	56.5949	11.6221	24.7665
H0351.1009	Pcu-i	parietal lobe	PL	8.29027	11.5099	9.26266	10.2362	6.19939	57.7512	12.1637	23.8857
H0351.1012	Pcu-i	parietal lobe	PL	8.50488	11.37	9.11911	10.2633	7.57588	55.1965	11.5967	25.6308
H0351.1015	Pcu-i	parietal lobe	PL	8.35631	11.4669	9.21849	10.2445	6.5977	56.9854	11.9933	24.4236
H0351.1016	Pcu-i	parietal lobe	PL	8.30678	11.4992	9.25162	10.2383	6.29695	57.5614	12.1215	24.0202
H0351.2001	Pcu-i	parietal lobe	PL	8.56266	11.3323	9.08046	10.2706	7.98852	54.4764	11.4378	26.0973
H0351.2002	Pcu-i	parietal lobe	PL	8.43885	11.413	9.16328	10.255	7.12673	56.0028	11.7752	25.0953
H0351.1009	Pcu-s	parietal lobe	PL	8.45478	11.6476	9.34949	10.3349	6.37583	58.3002	11.8542	23.4697
H0351.1012	Pcu-s	parietal lobe	PL	8.66938	11.5076	9.20594	10.3619	7.79159	55.7219	11.3018	25.1847
H0351.1015	Pcu-s	parietal lobe	PL	8.52081	11.6045	9.30532	10.3432	6.78555	57.5278	11.6882	23.9985
H0351.1016	Pcu-s	parietal lobe	PL	8.47129	11.6368	9.33845	10.337	6.47618	58.1089	11.8131	23.6019
H0351.2001	Pcu-s	parietal lobe	PL	8.72716	11.47	9.1673	10.3692	8.2159	54.9945	11.1467	25.6428
H0351.2002	Pcu-s	parietal lobe	PL	8.60335	11.5507	9.25011	10.3536	7.32967	56.5361	11.4757	24.6586
H0351.1009	PoG-cs	parietal lobe	PL	7.87793	11.3809	9.13248	10.1204	5.1402	58.2725	12.2641	24.3233
H0351.1012	PoG-cs	parietal lobe	PL	8.09254	11.2409	8.98893	10.1474	6.29605	55.8237	11.7194	26.1608
H0351.1015	PoG-cs	parietal lobe	PL	7.94397	11.3378	9.08831	10.1287	5.4741	57.5381	12.1002	24.8876
H0351.1016	PoG-cs	parietal lobe	PL	7.89444	11.3701	9.12143	10.1225	5.22193	58.0905	12.2234	24.4642
H0351.2001	PoG-cs	parietal lobe	PL	8.15032	11.2032	8.95028	10.1547	6.64362	55.134	11.5669	26.6555
H0351.2002	PoG-cs	parietal lobe	PL	8.02651	11.284	9.03309	10.1391	5.91829	56.5962	11.8907	25.5948
H0351.1009	PoG-sl	parietal lobe	PL	8.04228	11.439	9.27949	10.1887	5.45945	57.4997	12.8703	24.1705
H0351.1012	PoG-sl	parietal lobe	PL	8.25688	11.299	9.13594	10.2157	6.6827	55.0472	12.2907	25.9794
H0351.1015	PoG-sl	parietal lobe	PL	8.10831	11.3959	9.23533	10.197	5.813	56.7644	12.696	24.7266
H0351.1016	PoG-sl	parietal lobe	PL	8.05878	11.4282	9.26845	10.1908	5.54601	57.3175	12.8271	24.3094
H0351.2001	PoG-sl	parietal lobe	PL	8.31466	11.2614	9.0973	10.223	7.0502	54.3562	12.1282	26.4654
H0351.2002	PoG-sl	parietal lobe	PL	8.19085	11.3421	9.18011	10.2074	6.2831	55.8211	12.473	25.4228
H0351.1009	SMG-i	parietal lobe	PL	8.40594	11.6337	9.31336	10.2826	6.28291	58.8604	11.7848	23.072
H0351.1012	SMG-i	parietal lobe	PL	8.62055	11.4938	9.16981	10.3096	7.6835	56.2974	11.2435	24.7756
H0351.1015	SMG-i	parietal lobe	PL	8.47198	11.5907	9.26919	10.2909	6.68809	58.0929	11.6222	23.5968
H0351.1016	SMG-i	parietal lobe	PL	8.42245	11.623	9.30232	10.2847	6.38214	58.6703	11.7444	23.2032
H0351.2001	SMG-i	parietal lobe	PL	8.67833	11.4561	9.13116	10.3169	8.10355	55.5736	11.0915	25.2313
H0351.2002	SMG-i	parietal lobe	PL	8.55452	11.5368	9.21398	10.3013	7.22637	57.1071	11.414	24.2525
H0351.1009	SMG-s	parietal lobe	PL	8.44481	11.5165	9.3032	10.2989	6.74034	56.6717	12.2203	24.3677
H0351.1012	SMG-s	parietal lobe	PL	8.65942	11.3766	9.15965	10.3259	8.22047	54.0565	11.6273	26.0957
H0351.1015	SMG-s	parietal lobe	PL	8.51084	11.4735	9.25903	10.3072	7.16917	55.8872	12.0419	24.9017
H0351.1016	SMG-s	parietal lobe	PL	8.46132	11.5058	9.29216	10.301	6.84541	56.4773	12.176	24.5013
H0351.2001	SMG-s	parietal lobe	PL	8.7172	11.3389	9.121	10.3332	8.66318	53.3203	11.4613	26.5552
H0351.2002	SMG-s	parietal lobe	PL	8.59338	11.4197	9.20382	10.3176	7.73806	54.8813	11.8138	25.5668
H0351.1009	SPL-i	parietal lobe	PL	8.26632	11.5026	9.23322	10.2873	6.08389	57.3322	11.8918	24.6922
H0351.1012	SPL-i	parietal lobe	PL	8.48093	11.3626	9.08967	10.3144	7.42995	54.7608	11.3301	26.4792
H0351.1015	SPL-i	parietal lobe	PL	8.33236	11.4595	9.18905	10.2956	6.47348	56.5606	11.7227	25.2432
H0351.1016	SPL-i	parietal lobe	PL	8.28283	11.4918	9.22218	10.2894	6.17932	57.1409	11.8498	24.8299
H0351.2001	SPL-i	parietal lobe	PL	8.53871	11.325	9.05102	10.3216	7.83331	54.0373	11.1729	26.9565
H0351.2002	SPL-i	parietal lobe	PL	8.4149	11.4057	9.13384	10.306	6.99081	55.5716	11.5067	25.9309
H0351.1009	SPL-s	parietal lobe	PL	8.23427	11.4474	9.21729	10.1772	6.21313	57.6175	12.2808	23.8885
H0351.1012	SPL-s	parietal lobe	PL	8.44888	11.3074	9.07374	10.2043	7.59239	55.0668	11.7079	25.6329
H0351.1015	SPL-s	parietal lobe	PL	8.30031	11.4043	9.17312	10.1855	6.61226	56.8529	12.1085	24.4263
H0351.1016	SPL-s	parietal lobe	PL	8.25078	11.4366	9.20625	10.1793	6.31088	57.4281	12.2381	24.023
H0351.2001	SPL-s	parietal lobe	PL	8.50666	11.2698	9.03509	10.2115	8.00583	54.3478	11.5473	26.0991
H0351.2002	SPL-s	parietal lobe	PL	8.38285	11.3505	9.11791	10.1959	7.14235	55.8718	11.8882	25.0976
H0351.1009	PRF	pontine tegmentum	PTg	7.20777	9.76047	7.83697	10.7056	5.07332	29.7668	7.8469	57.313
H0351.1012	PRF	pontine tegmentum	PTg	7.42238	9.62052	7.69341	10.7327	5.98254	27.4531	7.21896	59.3454
H0351.1015	PRF	pontine tegmentum	PTg	7.27381	9.71741	7.7928	10.714	5.33991	29.049	7.65183	57.9592
H0351.1016	PRF	pontine tegmentum	PTg	7.22428	9.74971	7.82592	10.7077	5.1389	29.5869	7.79799	57.4762
H0351.2001	PRF	pontine tegmentum	PTg	7.48016	9.58284	7.65477	10.74	6.2491	26.8403	7.05309	59.8575
H0351.2002	PRF	pontine tegmentum	PTg	7.35635	9.66358	7.73758	10.7244	5.68945	28.159	7.41026	58.7413
H0351.1009	Acb	striatum	Str	9.00924	11.5206	9.03193	9.02727	11.4548	65.31	11.6364	11.5989
H0351.1012	Acb	striatum	Str	9.22384	11.3806	8.88838	9.05433	14.0038	62.4463	11.0984	12.4514
H0351.1015	Acb	striatum	Str	9.07527	11.4775	8.98776	9.0356	12.1946	64.4646	11.4769	11.8639
H0351.1016	Acb	striatum	Str	9.02574	11.5098	9.02088	9.02936	11.6361	65.1016	11.597	11.6653
H0351.2001	Acb	striatum	Str	9.28162	11.343	8.84973	9.06161	14.7633	61.6178	10.9438	12.6751
H0351.2002	Acb	striatum	Str	9.15781	11.4237	8.93254	9.046	13.1746	63.3633	11.27	12.1921
H0351.1009	BCd	striatum	Str	8.57095	11.1294	9.10663	8.50485	10.7577	63.3716	15.5947	10.276
H0351.1012	BCd	striatum	Str	8.78556	10.9895	8.96308	8.5319	13.1979	60.806	14.9261	11.07
H0351.1015	BCd	striatum	Str	8.63698	11.0863	9.06246	8.51317	11.4646	62.6166	15.3971	10.5217
H0351.1016	BCd	striatum	Str	8.58746	11.1186	9.09559	8.50693	10.9309	63.1857	15.546	10.3375
H0351.2001	BCd	striatum	Str	8.84334	10.9518	8.92443	8.53919	13.9276	60.0593	14.7329	11.2802
H0351.2002	BCd	striatum	Str	8.71952	11.0325	9.00725	8.52358	12.4026	61.63	15.14	10.8274
H0351.1009	HCd	striatum	Str	8.4121	11.3046	9.01492	8.51419	9.07648	67.3971	13.7844	9.74207
H0351.1012	HCd	striatum	Str	8.6267	11.1646	8.87137	8.54125	11.1922	64.9987	13.2607	10.5484
H0351.1015	HCd	striatum	Str	8.47813	11.2615	8.97075	8.52252	9.68719	66.693	13.6299	9.98986
H0351.1016	HCd	striatum	Str	8.4286	11.2938	9.00388	8.51627	9.22592	67.2238	13.7463	9.80394
H0351.2001	HCd	striatum	Str	8.68448	11.1269	8.83273	8.54853	11.8288	64.2974	13.1089	10.765
H0351.2002	HCd	striatum	Str	8.56067	11.2077	8.91554	8.53292	10.5003	65.7709	13.4286	10.3003
H0351.1009	Pu	striatum	Str	8.72553	11.1746	9.3244	8.52444	11.306	61.7357	17.1233	9.835
H0351.1012	Pu	striatum	Str	8.94014	11.0346	9.18085	8.5515	13.8579	59.1825	16.3742	10.5854
H0351.1015	Pu	striatum	Str	8.79156	11.1315	9.28023	8.53277	12.0457	60.9847	16.902	10.0676
H0351.1016	Pu	striatum	Str	8.74204	11.1638	9.31336	8.52652	11.4872	61.5508	17.0687	9.89325
H0351.2001	Pu	striatum	Str	8.99791	10.9969	9.1422	8.55878	14.6199	58.4391	16.1577	10.7833
H0351.2002	Pu	striatum	Str	8.8741	11.0777	9.22502	8.54317	13.0267	60.0028	16.6139	10.3565
H0351.1009	TCd	striatum	Str	8.90229	11.136	9.481	8.40897	12.6467	59.481	18.8881	8.9841
H0351.1012	TCd	striatum	Str	9.1169	10.996	9.33745	8.43602	15.4621	56.8767	18.0162	9.64506
H0351.1015	TCd	striatum	Str	8.96832	11.0929	9.43683	8.41729	13.4645	58.715	18.6306	9.18997
H0351.1016	TCd	striatum	Str	8.9188	11.1252	9.46996	8.41105	12.8472	59.2924	18.8246	9.03572
H0351.2001	TCd	striatum	Str	9.17468	10.9583	9.29881	8.44331	16.2996	56.1186	17.7641	9.81776
H0351.2002	TCd	striatum	Str	9.05086	11.0391	9.38162	8.4277	14.5469	57.7134	18.2952	9.44449
H0351.1009	Sb	subthalamus	SbT	8.26898	10.5272	7.79118	8.68332	12.7637	61.0612	9.1652	17.0099
H0351.1012	Sb	subthalamus	SbT	8.48359	10.3872	7.64763	8.71037	15.4511	57.8118	8.65586	18.0812
H0351.1015	Sb	subthalamus	SbT	8.33502	10.4841	7.74701	8.69164	13.5478	60.0923	9.01285	17.347
H0351.1016	Sb	subthalamus	SbT	8.28549	10.5164	7.78014	8.6854	12.9562	60.8216	9.12748	17.0947
H0351.2001	Sb	subthalamus	SbT	8.54137	10.3496	7.60898	8.71766	16.2443	56.8882	8.51185	18.3556
H0351.2002	Sb	subthalamus	SbT	8.41756	10.4303	7.6918	8.70205	14.5812	58.8424	8.81692	17.7596
H0351.1009	FuG-cos	temporal lobe	TL	9.04909	11.5922	9.35256	10.3181	9.54889	55.6539	11.7843	23.0129
H0351.1012	FuG-cos	temporal lobe	TL	9.2637	11.4522	9.20901	10.3452	11.5776	52.7749	11.1469	24.5007
H0351.1015	FuG-cos	temporal lobe	TL	9.11513	11.5491	9.30839	10.3265	10.1392	54.7906	11.5926	23.4775
H0351.1016	FuG-cos	temporal lobe	TL	9.0656	11.5814	9.34151	10.3202	9.69373	55.44	11.7368	23.1295
H0351.2001	FuG-cos	temporal lobe	TL	9.32148	11.4145	9.17036	10.3525	12.1795	51.9642	10.9683	24.888
H0351.2002	FuG-cos	temporal lobe	TL	9.19767	11.4953	9.25318	10.3369	10.9191	53.6832	11.3474	24.0503
H0351.1009	FuG-its	temporal lobe	TL	8.82431	11.5331	9.3047	10.3049	8.53004	55.7656	11.9004	23.8039
H0351.1012	FuG-its	temporal lobe	TL	9.03892	11.3931	9.16115	10.3319	10.3607	52.9748	11.2767	25.3878
H0351.1015	FuG-its	temporal lobe	TL	8.89035	11.49	9.26053	10.3132	9.06198	54.9285	11.7128	24.2967
H0351.1016	FuG-its	temporal lobe	TL	8.84082	11.5223	9.29366	10.307	8.66049	55.5582	11.8539	23.9275
H0351.2001	FuG-its	temporal lobe	TL	9.0967	11.3554	9.1225	10.3392	10.9053	52.1895	11.1021	25.8032
H0351.2002	FuG-its	temporal lobe	TL	8.97289	11.4362	9.20532	10.3236	9.76568	53.855	11.4729	24.9065
H0351.1009	HG	temporal lobe	TL	8.31156	11.4432	9.20698	10.1293	6.60084	57.8502	12.2786	23.2704
H0351.1012	HG	temporal lobe	TL	8.52616	11.3032	9.06343	10.1564	8.06369	55.2722	11.7022	24.962
H0351.1015	HG	temporal lobe	TL	8.37759	11.4001	9.16281	10.1377	7.02432	57.078	12.1054	23.7923
H0351.1016	HG	temporal lobe	TL	8.32807	11.4324	9.19593	10.1314	6.70457	57.6589	12.2356	23.4009
H0351.2001	HG	temporal lobe	TL	8.58394	11.2655	9.02478	10.1637	8.50188	54.5445	11.5404	25.4132
H0351.2002	HG	temporal lobe	TL	8.46013	11.3463	9.1076	10.1481	7.58655	56.0864	11.8837	24.4434
H0351.1009	ITG-its	temporal lobe	TL	8.72597	11.584	9.2989	10.2859	7.88256	57.1517	11.7256	23.2401
H0351.1012	ITG-its	temporal lobe	TL	8.94058	11.4441	9.15535	10.3129	9.59694	54.4204	11.1374	24.8453
H0351.1015	ITG-its	temporal lobe	TL	8.792	11.541	9.25473	10.2942	8.38	56.3333	11.5488	23.7379
H0351.1016	ITG-its	temporal lobe	TL	8.74248	11.5733	9.28786	10.2879	8.0045	56.949	11.6818	23.3648
H0351.2001	ITG-its	temporal lobe	TL	8.99836	11.4064	9.1167	10.3202	10.1083	53.6502	10.9724	25.2691
H0351.2002	ITG-its	temporal lobe	TL	8.87455	11.4871	9.19952	10.3046	9.03898	55.2826	11.3226	24.3558
H0351.1009	ITG-l	temporal lobe	TL	8.71236	11.4507	9.22042	10.134	8.49341	56.675	12.0788	22.7527
H0351.1012	ITG-l	temporal lobe	TL	8.92696	11.3107	9.07687	10.161	10.3299	53.9102	11.461	24.2989
H0351.1015	ITG-l	temporal lobe	TL	8.77839	11.4076	9.17625	10.1423	9.02672	55.8468	11.8932	23.2332
H0351.1016	ITG-l	temporal lobe	TL	8.72887	11.4399	9.20938	10.1361	8.62417	56.4699	12.0328	22.8731
H0351.2001	ITG-l	temporal lobe	TL	8.98474	11.273	9.03823	10.1683	10.8768	53.1302	11.2876	24.7054
H0351.2002	ITG-l	temporal lobe	TL	8.86093	11.3538	9.12104	10.1527	9.73266	54.7834	11.6556	23.8284
H0351.1009	ITG-mts	temporal lobe	TL	8.74074	11.5194	9.27908	10.2955	8.16171	56.0064	11.8533	23.9786
H0351.1012	ITG-mts	temporal lobe	TL	8.95535	11.3794	9.13553	10.3226	9.92092	53.2445	11.2407	25.5939
H0351.1015	ITG-mts	temporal lobe	TL	8.80677	11.4763	9.23491	10.3039	8.67261	55.1779	11.669	24.4805
H0351.1016	ITG-mts	temporal lobe	TL	8.75725	11.5086	9.26804	10.2976	8.28698	55.8011	11.8075	24.1044
H0351.2001	ITG-mts	temporal lobe	TL	9.01312	11.3418	9.09688	10.3299	10.4448	52.4673	11.0692	26.0187
H0351.2002	ITG-mts	temporal lobe	TL	8.88931	11.4225	9.1797	10.3143	9.34884	54.1155	11.4333	25.1023
H0351.1009	MTG-i	temporal lobe	TL	8.61517	11.5828	9.30974	10.2676	7.36125	57.5842	11.9135	23.1411
H0351.1012	MTG-i	temporal lobe	TL	8.82978	11.4429	9.16619	10.2947	8.97574	54.9147	11.3329	24.7767
H0351.1015	MTG-i	temporal lobe	TL	8.6812	11.5398	9.26557	10.2759	7.82924	56.7845	11.739	23.6472
H0351.1016	MTG-i	temporal lobe	TL	8.63168	11.5721	9.2987	10.2697	7.47593	57.3861	11.8702	23.2678
H0351.2001	MTG-i	temporal lobe	TL	8.88756	11.4052	9.12754	10.3019	9.45819	54.1614	11.1699	25.2105
H0351.2002	MTG-i	temporal lobe	TL	8.76375	11.4859	9.21036	10.2863	8.44979	55.7577	11.5157	24.2768
H0351.1009	MTG-s	temporal lobe	TL	8.55927	11.497	9.27003	10.2661	7.37303	56.4918	12.0672	24.068
H0351.1012	MTG-s	temporal lobe	TL	8.77388	11.357	9.12648	10.2931	8.98012	53.8131	11.4663	25.7405
H0351.1015	MTG-s	temporal lobe	TL	8.6253	11.4539	9.22586	10.2744	7.83911	55.6884	11.8864	24.586
H0351.1016	MTG-s	temporal lobe	TL	8.57578	11.4862	9.25898	10.2681	7.48726	56.2927	12.0223	24.1977
H0351.2001	MTG-s	temporal lobe	TL	8.83165	11.3193	9.08783	10.3004	9.45993	53.0589	11.2981	26.1831
H0351.2002	MTG-s	temporal lobe	TL	8.70784	11.4001	9.17064	10.2848	8.45682	54.658	11.6553	25.2298
H0351.1009	PLP	temporal lobe	TL	8.77686	11.5297	9.23083	10.2368	8.43072	56.8279	11.5484	23.1929
H0351.1012	PLP	temporal lobe	TL	8.99147	11.3898	9.08728	10.2639	10.2499	54.0362	10.9538	24.7601
H0351.1015	PLP	temporal lobe	TL	8.84289	11.4867	9.18666	10.2451	8.95909	55.9912	11.3697	23.68
H0351.1016	PLP	temporal lobe	TL	8.79337	11.519	9.21979	10.2389	8.56028	56.6206	11.5041	23.315
H0351.2001	PLP	temporal lobe	TL	9.04925	11.3521	9.04863	10.2712	10.7916	53.2494	10.787	25.172
H0351.2002	PLP	temporal lobe	TL	8.92543	11.4328	9.13145	10.2555	9.6584	54.9174	11.1409	24.2833
H0351.1009	STG-i	temporal lobe	TL	8.45352	11.4921	9.20279	10.2027	7.01278	57.6245	11.788	23.5747
H0351.1012	STG-i	temporal lobe	TL	8.66813	11.3522	9.05924	10.2298	8.55439	54.976	11.2182	25.2514
H0351.1015	STG-i	temporal lobe	TL	8.51956	11.4491	9.15862	10.211	7.45946	56.8308	11.6167	24.093
H0351.1016	STG-i	temporal lobe	TL	8.47003	11.4814	9.19174	10.2048	7.12223	57.4279	11.7455	23.7044
H0351.2001	STG-i	temporal lobe	TL	8.72591	11.3145	9.02059	10.237	9.01541	54.2292	11.0584	25.697
H0351.2002	STG-i	temporal lobe	TL	8.6021	11.3953	9.10341	10.2214	8.05199	55.8121	11.3975	24.7384
H0351.1009	STG-l	temporal lobe	TL	8.7074	11.4906	9.34181	10.2304	8.12346	55.9212	12.6101	23.3452
H0351.1012	STG-l	temporal lobe	TL	8.922	11.3507	9.19826	10.2574	9.88291	53.2092	11.9686	24.9392
H0351.1015	STG-l	temporal lobe	TL	8.77343	11.4476	9.29764	10.2387	8.63423	55.1084	12.4173	23.8401
H0351.1016	STG-l	temporal lobe	TL	8.72391	11.4799	9.33076	10.2324	8.24869	55.7198	12.5623	23.4692
H0351.2001	STG-l	temporal lobe	TL	8.97978	11.313	9.15961	10.2647	10.4073	52.4448	11.7888	25.3591
H0351.2002	STG-l	temporal lobe	TL	8.85597	11.3937	9.24243	10.2491	9.31054	54.0652	12.1705	24.4537
H0351.1009	TG	temporal lobe	TL	8.27407	11.6412	9.2225	10.2557	5.81476	59.9992	11.2211	22.965
H0351.1012	TG	temporal lobe	TL	8.48868	11.5013	9.07895	10.2828	7.12068	57.4647	10.7204	24.6942
H0351.1015	TG	temporal lobe	TL	8.3401	11.5982	9.17833	10.264	6.19221	59.2404	11.0707	23.4967
H0351.1016	TG	temporal lobe	TL	8.29058	11.6305	9.21145	10.2578	5.90717	59.8112	11.1838	23.0978
H0351.2001	TG	temporal lobe	TL	8.54646	11.4636	9.0403	10.29	7.51298	56.7487	10.5797	25.1586
H0351.2002	TG	temporal lobe	TL	8.42265	11.5443	9.12311	10.2744	6.69408	58.2655	10.8781	24.1623
H0351.1009	R	ventral thalamus	VT	5.27911	9.94484	8.0435	11.316	1.01182	25.6819	6.8749	66.4314
H0351.1012	R	ventral thalamus	VT	5.49371	9.80489	7.89995	11.343	1.19326	23.6879	6.32533	68.7935
H0351.1015	R	ventral thalamus	VT	5.34514	9.90178	7.99933	11.3243	1.06485	25.0597	6.70318	67.1723
H0351.1016	R	ventral thalamus	VT	5.29562	9.93408	8.03246	11.318	1.02485	25.5257	6.83176	66.6177
H0351.2001	R	ventral thalamus	VT	5.55149	9.76721	7.8613	11.3503	1.24677	23.1655	6.18168	69.406
H0351.2002	R	ventral thalamus	VT	5.42768	9.84795	7.94412	11.3347	1.1346	24.2927	6.49178	68.081
H0351.1009	ZI	ventral thalamus	VT	7.66672	10.3632	8.43898	10.8586	5.45624	35.3671	9.31897	49.8577
H0351.1012	ZI	ventral thalamus	VT	7.88133	10.2232	8.29543	10.8856	6.48263	32.8643	8.63792	52.0152
H0351.1015	ZI	ventral thalamus	VT	7.73275	10.3201	8.39482	10.8669	5.75651	34.5959	9.10876	50.5389
H0351.1016	ZI	ventral thalamus	VT	7.68323	10.3524	8.42794	10.8606	5.53005	35.1743	9.26638	50.0293
H0351.2001	ZI	ventral thalamus	VT	7.93911	10.1855	8.25679	10.8929	6.78466	32.1933	8.45588	52.5662
H0351.2002	ZI	ventral thalamus	VT	7.8153	10.2663	8.3396	10.8773	6.15108	33.633	8.84676	51.3692

## Sheet: RNA-Seq corrected by age
Subject	Structure	DSM IV diagnosis	GRIA1	GRIA2	GRIA3	GRIA4	%GRIA1	%GRIA2	%GRIA3	%GRIA4
H14.09.019	FWM	No Dementia	14.1812	63.7914	20.0581	16.303	12.4034	55.7941	17.5435	14.2591
H14.09.020	FWM	No Dementia	14.1812	63.7914	20.0581	16.303	12.4034	55.7941	17.5435	14.2591
H14.09.045	FWM	No Dementia	14.1812	63.7914	20.0581	16.303	12.4034	55.7941	17.5435	14.2591
H14.09.046	FWM	No Dementia	14.1812	63.7914	20.0581	16.303	12.4034	55.7941	17.5435	14.2591
H14.09.049	FWM	No Dementia	14.1812	63.7914	20.0581	16.303	12.4034	55.7941	17.5435	14.2591
H14.09.050	FWM	No Dementia	14.1812	63.7914	20.0581	16.303	12.4034	55.7941	17.5435	14.2591
H14.09.069	FWM	No Dementia	14.1812	63.7914	20.0581	16.303	12.4034	55.7941	17.5435	14.2591
H14.09.070	FWM	No Dementia	14.1812	63.7914	20.0581	16.303	12.4034	55.7941	17.5435	14.2591
H14.09.081	FWM	No Dementia	14.1812	63.7914	20.0581	16.303	12.4034	55.7941	17.5435	14.2591
H14.09.101	FWM	No Dementia	14.1812	63.7914	20.0581	16.303	12.4034	55.7941	17.5435	14.2591
H14.09.102	FWM	No Dementia	14.1812	63.7914	20.0581	16.303	12.4034	55.7941	17.5435	14.2591
H14.09.001	FWM	No Dementia	13.3266	63.2428	21.0521	15.1097	11.8216	56.1006	18.6746	13.4033
H14.09.004	FWM	No Dementia	13.3266	63.2428	21.0521	15.1097	11.8216	56.1006	18.6746	13.4033
H14.09.006	FWM	No Dementia	13.3266	63.2428	21.0521	15.1097	11.8216	56.1006	18.6746	13.4033
H14.09.014	FWM	No Dementia	13.3266	63.2428	21.0521	15.1097	11.8216	56.1006	18.6746	13.4033
H14.09.030	FWM	No Dementia	13.3266	63.2428	21.0521	15.1097	11.8216	56.1006	18.6746	13.4033
H14.09.032	FWM	No Dementia	13.3266	63.2428	21.0521	15.1097	11.8216	56.1006	18.6746	13.4033
H14.09.051	FWM	No Dementia	13.3266	63.2428	21.0521	15.1097	11.8216	56.1006	18.6746	13.4033
H14.09.052	FWM	No Dementia	13.3266	63.2428	21.0521	15.1097	11.8216	56.1006	18.6746	13.4033
H15.09.103	FWM	No Dementia	13.3266	63.2428	21.0521	15.1097	11.8216	56.1006	18.6746	13.4033
H15.09.104	FWM	No Dementia	13.3266	63.2428	21.0521	15.1097	11.8216	56.1006	18.6746	13.4033
H15.09.108	FWM	No Dementia	13.3266	63.2428	21.0521	15.1097	11.8216	56.1006	18.6746	13.4033
H14.09.053	FWM	No Dementia	12.4257	64.0515	19.7106	14.8652	11.189	57.6765	17.7488	13.3857
H14.09.062	FWM	No Dementia	12.4257	64.0515	19.7106	14.8652	11.189	57.6765	17.7488	13.3857
H14.09.072	FWM	No Dementia	12.4257	64.0515	19.7106	14.8652	11.189	57.6765	17.7488	13.3857
H14.09.090	FWM	No Dementia	12.4257	64.0515	19.7106	14.8652	11.189	57.6765	17.7488	13.3857
H14.09.057	FWM	No Dementia	17.1226	75.2043	24.1023	16.8443	12.8477	56.4286	18.0849	12.6389
H14.09.058	FWM	No Dementia	17.1226	75.2043	24.1023	16.8443	12.8477	56.4286	18.0849	12.6389
H14.09.077	FWM	No Dementia	15.8949	69.3978	22.1292	16.4756	12.8291	56.0122	17.8609	13.2978
H14.09.079	FWM	No Dementia	15.8949	69.3978	22.1292	16.4756	12.8291	56.0122	17.8609	13.2978
H14.09.080	FWM	No Dementia	15.8949	69.3978	22.1292	16.4756	12.8291	56.0122	17.8609	13.2978
H14.09.060	FWM	No Dementia	13.8337	59.3666	20.5065	15.2288	12.6989	54.497	18.8244	13.9796
H14.09.097	FWM	No Dementia	13.8337	59.3666	20.5065	15.2288	12.6989	54.497	18.8244	13.9796
H14.09.039	FWM	No Dementia	8.59642	55.7965	18.9539	20.1631	8.30492	53.9045	18.3112	19.4794
H14.09.095	FWM	No Dementia	8.36587	45.5496	16.4067	12.1729	10.1411	55.215	19.8881	14.7559
H14.09.096	FWM	No Dementia	8.36587	45.5496	16.4067	12.1729	10.1411	55.215	19.8881	14.7559
H14.09.074	FWM	No Dementia	22.5837	88.4746	30.6172	17.084	14.2251	55.7287	19.2853	10.7609
H14.09.015	FWM	No Dementia	8.72333	44.5699	15.5342	13.6403	10.5779	54.0453	18.8366	16.5402
H14.09.016	FWM	No Dementia	8.72333	44.5699	15.5342	13.6403	10.5779	54.0453	18.8366	16.5402
H14.09.017	FWM	No Dementia	28.9636	109.469	32.5381	25.7532	14.723	55.6461	16.54	13.091
H14.09.023	FWM	No Dementia	11.823	54.7556	17.6168	12.8479	12.1832	56.4239	18.1536	13.2393
H14.09.024	FWM	No Dementia	11.823	54.7556	17.6168	12.8479	12.1832	56.4239	18.1536	13.2393
H14.09.028	FWM	No Dementia	11.823	54.7556	17.6168	12.8479	12.1832	56.4239	18.1536	13.2393
H14.09.037	FWM	No Dementia	11.823	54.7556	17.6168	12.8479	12.1832	56.4239	18.1536	13.2393
H14.09.038	FWM	No Dementia	11.823	54.7556	17.6168	12.8479	12.1832	56.4239	18.1536	13.2393
H14.09.076	FWM	No Dementia	11.823	54.7556	17.6168	12.8479	12.1832	56.4239	18.1536	13.2393
H14.09.094	FWM	No Dementia	11.823	54.7556	17.6168	12.8479	12.1832	56.4239	18.1536	13.2393
H14.09.019	HIP	No Dementia	83.9198	137.449	40.8928	14.6009	30.311	49.6453	14.7701	5.27369
H14.09.020	HIP	No Dementia	83.9198	137.449	40.8928	14.6009	30.311	49.6453	14.7701	5.27369
H14.09.045	HIP	No Dementia	83.9198	137.449	40.8928	14.6009	30.311	49.6453	14.7701	5.27369
H14.09.046	HIP	No Dementia	83.9198	137.449	40.8928	14.6009	30.311	49.6453	14.7701	5.27369
H14.09.049	HIP	No Dementia	83.9198	137.449	40.8928	14.6009	30.311	49.6453	14.7701	5.27369
H14.09.050	HIP	No Dementia	83.9198	137.449	40.8928	14.6009	30.311	49.6453	14.7701	5.27369
H14.09.069	HIP	No Dementia	83.9198	137.449	40.8928	14.6009	30.311	49.6453	14.7701	5.27369
H14.09.070	HIP	No Dementia	83.9198	137.449	40.8928	14.6009	30.311	49.6453	14.7701	5.27369
H14.09.081	HIP	No Dementia	83.9198	137.449	40.8928	14.6009	30.311	49.6453	14.7701	5.27369
H14.09.085	HIP	No Dementia	83.9198	137.449	40.8928	14.6009	30.311	49.6453	14.7701	5.27369
H14.09.101	HIP	No Dementia	83.9198	137.449	40.8928	14.6009	30.311	49.6453	14.7701	5.27369
H14.09.102	HIP	No Dementia	83.9198	137.449	40.8928	14.6009	30.311	49.6453	14.7701	5.27369
H14.09.001	HIP	No Dementia	83.0652	136.901	41.8868	13.4076	30.177	49.735	15.2172	4.87087
H14.09.003	HIP	No Dementia	83.0652	136.901	41.8868	13.4076	30.177	49.735	15.2172	4.87087
H14.09.004	HIP	No Dementia	83.0652	136.901	41.8868	13.4076	30.177	49.735	15.2172	4.87087
H14.09.006	HIP	No Dementia	83.0652	136.901	41.8868	13.4076	30.177	49.735	15.2172	4.87087
H14.09.014	HIP	No Dementia	83.0652	136.901	41.8868	13.4076	30.177	49.735	15.2172	4.87087
H14.09.030	HIP	No Dementia	83.0652	136.901	41.8868	13.4076	30.177	49.735	15.2172	4.87087
H14.09.032	HIP	No Dementia	83.0652	136.901	41.8868	13.4076	30.177	49.735	15.2172	4.87087
H14.09.051	HIP	No Dementia	83.0652	136.901	41.8868	13.4076	30.177	49.735	15.2172	4.87087
H14.09.052	HIP	No Dementia	83.0652	136.901	41.8868	13.4076	30.177	49.735	15.2172	4.87087
H14.09.065	HIP	No Dementia	83.0652	136.901	41.8868	13.4076	30.177	49.735	15.2172	4.87087
H15.09.103	HIP	No Dementia	83.0652	136.901	41.8868	13.4076	30.177	49.735	15.2172	4.87087
H15.09.104	HIP	No Dementia	83.0652	136.901	41.8868	13.4076	30.177	49.735	15.2172	4.87087
H15.09.108	HIP	No Dementia	83.0652	136.901	41.8868	13.4076	30.177	49.735	15.2172	4.87087
H14.09.053	HIP	No Dementia	82.1644	137.709	40.5453	13.1632	30.0328	50.3357	14.8202	4.81141
H14.09.062	HIP	No Dementia	82.1644	137.709	40.5453	13.1632	30.0328	50.3357	14.8202	4.81141
H14.09.072	HIP	No Dementia	82.1644	137.709	40.5453	13.1632	30.0328	50.3357	14.8202	4.81141
H14.09.090	HIP	No Dementia	82.1644	137.709	40.5453	13.1632	30.0328	50.3357	14.8202	4.81141
H14.09.057	HIP	No Dementia	86.8612	148.862	44.937	15.1422	29.3646	50.3248	15.1916	5.11903
H14.09.058	HIP	No Dementia	86.8612	148.862	44.937	15.1422	29.3646	50.3248	15.1916	5.11903
H14.09.078	HIP	No Dementia	85.6335	143.056	42.964	14.7735	29.8972	49.945	15	5.15788
H14.09.080	HIP	No Dementia	85.6335	143.056	42.964	14.7735	29.8972	49.945	15	5.15788
H14.09.060	HIP	No Dementia	83.5723	133.025	41.3412	13.5267	30.7857	49.0025	15.2289	4.98286
H15.09.106	HIP	No Dementia	83.5723	133.025	41.3412	13.5267	30.7857	49.0025	15.2289	4.98286
H14.09.095	HIP	No Dementia	78.1045	119.208	37.2414	10.4708	31.8762	48.6513	15.1991	4.27337
H14.09.096	HIP	No Dementia	78.1045	119.208	37.2414	10.4708	31.8762	48.6513	15.1991	4.27337
H14.09.074	HIP	No Dementia	92.3223	162.133	51.4519	15.3819	28.735	50.4632	16.0142	4.78757
H14.09.015	HIP	No Dementia	78.4619	118.228	36.3689	11.9383	32.0257	48.2569	14.8446	4.87283
H14.09.084	HIP	No Dementia	78.4619	118.228	36.3689	11.9383	32.0257	48.2569	14.8446	4.87283
H14.09.017	HIP	No Dementia	98.7022	183.127	53.3728	24.0511	27.4743	50.9744	14.8566	6.69475
H14.09.023	HIP	No Dementia	81.5616	128.414	38.4515	11.1458	31.4215	49.4712	14.8134	4.29391
H14.09.024	HIP	No Dementia	81.5616	128.414	38.4515	11.1458	31.4215	49.4712	14.8134	4.29391
H14.09.027	HIP	No Dementia	81.5616	128.414	38.4515	11.1458	31.4215	49.4712	14.8134	4.29391
H14.09.028	HIP	No Dementia	81.5616	128.414	38.4515	11.1458	31.4215	49.4712	14.8134	4.29391
H14.09.037	HIP	No Dementia	81.5616	128.414	38.4515	11.1458	31.4215	49.4712	14.8134	4.29391
H14.09.038	HIP	No Dementia	81.5616	128.414	38.4515	11.1458	31.4215	49.4712	14.8134	4.29391
H14.09.076	HIP	No Dementia	81.5616	128.414	38.4515	11.1458	31.4215	49.4712	14.8134	4.29391
H14.09.094	HIP	No Dementia	81.5616	128.414	38.4515	11.1458	31.4215	49.4712	14.8134	4.29391
H14.09.041	HIP	No Dementia	56.5315	100.658	28.3413	11.4153	28.7041	51.1093	14.3904	5.79618
H14.09.019	PCx	No Dementia	24.4538	109.935	34.0892	25.3774	12.6145	56.7097	17.5849	13.0909
H14.09.020	PCx	No Dementia	24.4538	109.935	34.0892	25.3774	12.6145	56.7097	17.5849	13.0909
H14.09.045	PCx	No Dementia	24.4538	109.935	34.0892	25.3774	12.6145	56.7097	17.5849	13.0909
H14.09.046	PCx	No Dementia	24.4538	109.935	34.0892	25.3774	12.6145	56.7097	17.5849	13.0909
H14.09.050	PCx	No Dementia	24.4538	109.935	34.0892	25.3774	12.6145	56.7097	17.5849	13.0909
H14.09.069	PCx	No Dementia	24.4538	109.935	34.0892	25.3774	12.6145	56.7097	17.5849	13.0909
H14.09.070	PCx	No Dementia	24.4538	109.935	34.0892	25.3774	12.6145	56.7097	17.5849	13.0909
H14.09.081	PCx	No Dementia	24.4538	109.935	34.0892	25.3774	12.6145	56.7097	17.5849	13.0909
H14.09.101	PCx	No Dementia	24.4538	109.935	34.0892	25.3774	12.6145	56.7097	17.5849	13.0909
H14.09.102	PCx	No Dementia	24.4538	109.935	34.0892	25.3774	12.6145	56.7097	17.5849	13.0909
H14.09.001	PCx	No Dementia	23.5991	109.386	35.0833	24.1841	12.2751	56.8971	18.2485	12.5793
H14.09.004	PCx	No Dementia	23.5991	109.386	35.0833	24.1841	12.2751	56.8971	18.2485	12.5793
H14.09.006	PCx	No Dementia	23.5991	109.386	35.0833	24.1841	12.2751	56.8971	18.2485	12.5793
H14.09.014	PCx	No Dementia	23.5991	109.386	35.0833	24.1841	12.2751	56.8971	18.2485	12.5793
H14.09.030	PCx	No Dementia	23.5991	109.386	35.0833	24.1841	12.2751	56.8971	18.2485	12.5793
H14.09.032	PCx	No Dementia	23.5991	109.386	35.0833	24.1841	12.2751	56.8971	18.2485	12.5793
H14.09.051	PCx	No Dementia	23.5991	109.386	35.0833	24.1841	12.2751	56.8971	18.2485	12.5793
H14.09.052	PCx	No Dementia	23.5991	109.386	35.0833	24.1841	12.2751	56.8971	18.2485	12.5793
H15.09.103	PCx	No Dementia	23.5991	109.386	35.0833	24.1841	12.2751	56.8971	18.2485	12.5793
H15.09.104	PCx	No Dementia	23.5991	109.386	35.0833	24.1841	12.2751	56.8971	18.2485	12.5793
H15.09.108	PCx	No Dementia	23.5991	109.386	35.0833	24.1841	12.2751	56.8971	18.2485	12.5793
H14.09.053	PCx	No Dementia	22.6983	110.195	33.7418	23.9396	11.9105	57.8224	17.7053	12.5618
H14.09.062	PCx	No Dementia	22.6983	110.195	33.7418	23.9396	11.9105	57.8224	17.7053	12.5618
H14.09.072	PCx	No Dementia	22.6983	110.195	33.7418	23.9396	11.9105	57.8224	17.7053	12.5618
H14.09.090	PCx	No Dementia	22.6983	110.195	33.7418	23.9396	11.9105	57.8224	17.7053	12.5618
H14.09.057	PCx	No Dementia	27.3951	121.348	38.1335	25.9187	12.874	57.0256	17.9203	12.1801
H14.09.058	PCx	No Dementia	27.3951	121.348	38.1335	25.9187	12.874	57.0256	17.9203	12.1801
H14.09.077	PCx	No Dementia	26.1675	115.541	36.1604	25.55	12.8638	56.7996	17.7763	12.5603
H14.09.079	PCx	No Dementia	26.1675	115.541	36.1604	25.55	12.8638	56.7996	17.7763	12.5603
H14.09.080	PCx	No Dementia	26.1675	115.541	36.1604	25.55	12.8638	56.7996	17.7763	12.5603
H14.09.060	PCx	No Dementia	24.1062	105.51	34.5376	24.3032	12.7914	55.9862	18.3265	12.8959
H14.09.097	PCx	No Dementia	24.1062	105.51	34.5376	24.3032	12.7914	55.9862	18.3265	12.8959
H14.09.039	PCx	No Dementia	18.869	101.94	32.9851	29.2375	10.3091	55.6953	18.0215	15.974
H14.09.095	PCx	No Dementia	18.6384	91.6929	30.4379	21.2473	11.504	56.5948	18.7869	13.1143
H14.09.096	PCx	No Dementia	18.6384	91.6929	30.4379	21.2473	11.504	56.5948	18.7869	13.1143
H14.09.074	PCx	No Dementia	32.8563	134.618	44.6484	26.1584	13.7889	56.4954	18.7377	10.978
H14.09.015	PCx	No Dementia	18.9959	90.7132	29.5653	22.7148	11.7266	55.9996	18.2514	14.0224
H14.09.016	PCx	No Dementia	18.9959	90.7132	29.5653	22.7148	11.7266	55.9996	18.2514	14.0224
H14.09.017	PCx	No Dementia	39.2362	155.613	46.5693	34.8276	14.2034	56.3312	16.8579	12.6075
H14.09.023	PCx	No Dementia	22.0956	100.899	31.648	21.9223	12.5141	57.1456	17.9243	12.416
H14.09.024	PCx	No Dementia	22.0956	100.899	31.648	21.9223	12.5141	57.1456	17.9243	12.416
H14.09.028	PCx	No Dementia	22.0956	100.899	31.648	21.9223	12.5141	57.1456	17.9243	12.416
H14.09.037	PCx	No Dementia	22.0956	100.899	31.648	21.9223	12.5141	57.1456	17.9243	12.416
H14.09.038	PCx	No Dementia	22.0956	100.899	31.648	21.9223	12.5141	57.1456	17.9243	12.416
H14.09.076	PCx	No Dementia	22.0956	100.899	31.648	21.9223	12.5141	57.1456	17.9243	12.416
H14.09.094	PCx	No Dementia	22.0956	100.899	31.648	21.9223	12.5141	57.1456	17.9243	12.416
H14.09.019	TCx	No Dementia	25.3985	114.779	36.6341	28.1362	12.3927	56.004	17.8749	13.7285
H14.09.020	TCx	No Dementia	25.3985	114.779	36.6341	28.1362	12.3927	56.004	17.8749	13.7285
H14.09.045	TCx	No Dementia	25.3985	114.779	36.6341	28.1362	12.3927	56.004	17.8749	13.7285
H14.09.046	TCx	No Dementia	25.3985	114.779	36.6341	28.1362	12.3927	56.004	17.8749	13.7285
H14.09.049	TCx	No Dementia	25.3985	114.779	36.6341	28.1362	12.3927	56.004	17.8749	13.7285
H14.09.050	TCx	No Dementia	25.3985	114.779	36.6341	28.1362	12.3927	56.004	17.8749	13.7285
H14.09.069	TCx	No Dementia	25.3985	114.779	36.6341	28.1362	12.3927	56.004	17.8749	13.7285
H14.09.070	TCx	No Dementia	25.3985	114.779	36.6341	28.1362	12.3927	56.004	17.8749	13.7285
H14.09.081	TCx	No Dementia	25.3985	114.779	36.6341	28.1362	12.3927	56.004	17.8749	13.7285
H14.09.085	TCx	No Dementia	25.3985	114.779	36.6341	28.1362	12.3927	56.004	17.8749	13.7285
H14.09.101	TCx	No Dementia	25.3985	114.779	36.6341	28.1362	12.3927	56.004	17.8749	13.7285
H14.09.102	TCx	No Dementia	25.3985	114.779	36.6341	28.1362	12.3927	56.004	17.8749	13.7285
H14.09.001	TCx	No Dementia	24.5439	114.23	37.6281	26.9429	12.0701	56.1755	18.5046	13.2498
H14.09.003	TCx	No Dementia	24.5439	114.23	37.6281	26.9429	12.0701	56.1755	18.5046	13.2498
H14.09.004	TCx	No Dementia	24.5439	114.23	37.6281	26.9429	12.0701	56.1755	18.5046	13.2498
H14.09.006	TCx	No Dementia	24.5439	114.23	37.6281	26.9429	12.0701	56.1755	18.5046	13.2498
H14.09.014	TCx	No Dementia	24.5439	114.23	37.6281	26.9429	12.0701	56.1755	18.5046	13.2498
H14.09.030	TCx	No Dementia	24.5439	114.23	37.6281	26.9429	12.0701	56.1755	18.5046	13.2498
H14.09.032	TCx	No Dementia	24.5439	114.23	37.6281	26.9429	12.0701	56.1755	18.5046	13.2498
H14.09.051	TCx	No Dementia	24.5439	114.23	37.6281	26.9429	12.0701	56.1755	18.5046	13.2498
H14.09.052	TCx	No Dementia	24.5439	114.23	37.6281	26.9429	12.0701	56.1755	18.5046	13.2498
H15.09.103	TCx	No Dementia	24.5439	114.23	37.6281	26.9429	12.0701	56.1755	18.5046	13.2498
H15.09.104	TCx	No Dementia	24.5439	114.23	37.6281	26.9429	12.0701	56.1755	18.5046	13.2498
H15.09.108	TCx	No Dementia	24.5439	114.23	37.6281	26.9429	12.0701	56.1755	18.5046	13.2498
H14.09.053	TCx	No Dementia	23.643	115.039	36.2866	26.6984	11.7238	57.044	17.9934	13.2389
H14.09.062	TCx	No Dementia	23.643	115.039	36.2866	26.6984	11.7238	57.044	17.9934	13.2389
H14.09.072	TCx	No Dementia	23.643	115.039	36.2866	26.6984	11.7238	57.044	17.9934	13.2389
H14.09.057	TCx	No Dementia	28.3399	126.192	40.6783	28.6775	12.6581	56.3639	18.1691	12.8089
H14.09.058	TCx	No Dementia	28.3399	126.192	40.6783	28.6775	12.6581	56.3639	18.1691	12.8089
H14.09.078	TCx	No Dementia	27.1122	120.385	38.7053	28.3088	12.6391	56.1206	18.0434	13.1969
H14.09.079	TCx	No Dementia	27.1122	120.385	38.7053	28.3088	12.6391	56.1206	18.0434	13.1969
H14.09.080	TCx	No Dementia	27.1122	120.385	38.7053	28.3088	12.6391	56.1206	18.0434	13.1969
H14.09.011	TCx	No Dementia	25.051	110.354	37.0825	27.062	12.5538	55.3016	18.5831	13.5615
H14.09.060	TCx	No Dementia	25.051	110.354	37.0825	27.062	12.5538	55.3016	18.5831	13.5615
H14.09.097	TCx	No Dementia	25.051	110.354	37.0825	27.062	12.5538	55.3016	18.5831	13.5615
H15.09.106	TCx	No Dementia	25.051	110.354	37.0825	27.062	12.5538	55.3016	18.5831	13.5615
H14.09.039	TCx	No Dementia	19.8137	106.784	35.5299	31.9963	10.2067	55.0081	18.3027	16.4824
H14.09.095	TCx	No Dementia	19.5832	96.5369	32.9827	24.0061	11.3126	55.7666	19.0532	13.8676
H14.09.096	TCx	No Dementia	19.5832	96.5369	32.9827	24.0061	11.3126	55.7666	19.0532	13.8676
H14.09.074	TCx	No Dementia	33.801	139.462	47.1932	28.9172	13.5544	55.9249	18.9247	11.596
H14.09.015	TCx	No Dementia	19.9406	95.5572	32.1102	25.4735	11.5209	55.2094	18.552	14.7177
H14.09.016	TCx	No Dementia	19.9406	95.5572	32.1102	25.4735	11.5209	55.2094	18.552	14.7177
H14.09.017	TCx	No Dementia	40.1809	160.457	49.1141	37.5864	13.9838	55.8424	17.0928	13.0809
H14.09.023	TCx	No Dementia	23.0403	105.743	34.1928	24.6811	12.2779	56.349	18.2209	13.1522
H14.09.024	TCx	No Dementia	23.0403	105.743	34.1928	24.6811	12.2779	56.349	18.2209	13.1522
H14.09.028	TCx	No Dementia	23.0403	105.743	34.1928	24.6811	12.2779	56.349	18.2209	13.1522
H14.09.037	TCx	No Dementia	23.0403	105.743	34.1928	24.6811	12.2779	56.349	18.2209	13.1522
H14.09.038	TCx	No Dementia	23.0403	105.743	34.1928	24.6811	12.2779	56.349	18.2209	13.1522
H14.09.076	TCx	No Dementia	23.0403	105.743	34.1928	24.6811	12.2779	56.349	18.2209	13.1522
H14.09.094	TCx	No Dementia	23.0403	105.743	34.1928	24.6811	12.2779	56.349	18.2209	13.1522

## Sheet: Euclidian Distances all Brain
Subject	Substructure	Structure abbreviation	Structure name	Correlations of Euclidian distances (raw Log2) using fro as consensus	Correlations of Euclidian distances (Log 2 corrected by age) using fro as consensus
H0351.1009	8Ve	MY	myelencephalon	0.586747	0.41582
H0351.1012	8Ve	MY	myelencephalon	0.443794	0.412422
H0351.1015	8Ve	MY	myelencephalon	0.405739	0.416332
H0351.1016	8Ve	MY	myelencephalon	0.387756	0.41606
H0351.2001	8Ve	MY	myelencephalon	0.345577	0.408703
H0351.2002	8Ve	MY	myelencephalon	0.321312	0.415107
H0351.1009	Acb	Str	striatum	0.758706	0.671736
H0351.1012	Acb	Str	striatum	0.683905	0.630667
H0351.1015	Acb	Str	striatum	0.675968	0.662293
H0351.1016	Acb	Str	striatum	0.655046	0.671125
H0351.2001	Acb	Str	striatum	0.559502	0.614655
H0351.2002	Acb	Str	striatum	0.537052	0.646217
H0351.1009	AnG-i	PL	parietal lobe	0.991906	0.964988
H0351.1012	AnG-i	PL	parietal lobe	0.975623	0.996826
H0351.1015	AnG-i	PL	parietal lobe	0.956582	0.980744
H0351.1016	AnG-i	PL	parietal lobe	0.936965	0.969356
H0351.2001	AnG-i	PL	parietal lobe	0.933464	0.994908
H0351.2002	AnG-i	PL	parietal lobe	0.915484	0.99328
H0351.1009	AnG-s	PL	parietal lobe	0.979275	0.949837
H0351.1012	AnG-s	PL	parietal lobe	0.979167	0.993155
H0351.1015	AnG-s	PL	parietal lobe	0.961528	0.968079
H0351.1016	AnG-s	PL	parietal lobe	0.946703	0.954737
H0351.2001	AnG-s	PL	parietal lobe	0.93003	0.995791
H0351.2002	AnG-s	PL	parietal lobe	0.909526	0.985063
H0351.1009	Arc	MY	myelencephalon	0.280567	0.108794
H0351.1012	Arc	MY	myelencephalon	0.207755	0.0950723
H0351.1015	Arc	MY	myelencephalon	0.16231	0.104887
H0351.1016	Arc	MY	myelencephalon	0.0881979	0.107842
H0351.2001	Arc	MY	myelencephalon	0.0362262	0.0908546
H0351.2002	Arc	MY	myelencephalon	-0.107674	0.0996141
H0351.1009	ATZ	Amg	amygdala	0.683816	0.555929
H0351.1012	ATZ	Amg	amygdala	0.572509	0.429958
H0351.1015	ATZ	Amg	amygdala	0.554078	0.523981
H0351.1016	ATZ	Amg	amygdala	0.403076	0.548481
H0351.2001	ATZ	Amg	amygdala	0.114615	0.385241
H0351.2002	ATZ	Amg	amygdala	-0.038996	0.475596
H0351.1009	BCd	Str	striatum	0.678096	0.561649
H0351.1012	BCd	Str	striatum	0.641642	0.615948
H0351.1015	BCd	Str	striatum	0.562422	0.579857
H0351.1016	BCd	Str	striatum	0.549043	0.566296
H0351.2001	BCd	Str	striatum	0.514565	0.627582
H0351.2002	BCd	Str	striatum	0.501102	0.600889
H0351.1009	BLA	Amg	amygdala	0.753142	0.568348
H0351.1012	BLA	Amg	amygdala	0.606889	0.44751
H0351.1015	BLA	Amg	amygdala	0.568044	0.537507
H0351.1016	BLA	Amg	amygdala	0.24986	0.561157
H0351.2001	BLA	Amg	amygdala	0.163299	0.405087
H0351.2002	BLA	Amg	amygdala	-0.243302	0.490804
H0351.1009	BMA	Amg	amygdala	0.834019	0.60165
H0351.1012	BMA	Amg	amygdala	0.591547	0.498379
H0351.1015	BMA	Amg	amygdala	0.550165	0.578161
H0351.1016	BMA	Amg	amygdala	0.506988	0.596345
H0351.2001	BMA	Amg	amygdala	0.446113	0.455169
H0351.2002	BMA	Amg	amygdala	-0.246131	0.539037
H0351.1009	CA1	HiF	hippocampal formation	0.210105	0.0894434
H0351.1012	CA1	HiF	hippocampal formation	0.143024	-0.06782
H0351.1015	CA1	HiF	hippocampal formation	0.0325059	0.0441723
H0351.1016	CA1	HiF	hippocampal formation	-0.0545977	0.0784309
H0351.2001	CA1	HiF	hippocampal formation	-0.1379	-0.113813
H0351.2002	CA1	HiF	hippocampal formation	-0.338087	-0.0165981
H0351.1009	CA2	HiF	hippocampal formation	0.10188	-0.115004
H0351.1012	CA2	HiF	hippocampal formation	0.0481775	-0.250139
H0351.1015	CA2	HiF	hippocampal formation	-0.161734	-0.156353
H0351.1016	CA2	HiF	hippocampal formation	-0.328589	-0.125274
H0351.2001	CA2	HiF	hippocampal formation	-0.406828	-0.285864
H0351.2002	CA2	HiF	hippocampal formation	-0.420889	-0.20858
H0351.1009	CA3	HiF	hippocampal formation	-0.0736336	-0.250835
H0351.1012	CA3	HiF	hippocampal formation	-0.0915	-0.365391
H0351.1015	CA3	HiF	hippocampal formation	-0.316995	-0.287192
H0351.1016	CA3	HiF	hippocampal formation	-0.323077	-0.259982
H0351.2001	CA3	HiF	hippocampal formation	-0.468359	-0.393826
H0351.2002	CA3	HiF	hippocampal formation	-0.508259	-0.331417
H0351.1009	CA4	HiF	hippocampal formation	0.15968	-0.251536
H0351.1012	CA4	HiF	hippocampal formation	-0.0173683	-0.411055
H0351.1015	CA4	HiF	hippocampal formation	-0.048622	-0.305423
H0351.1016	CA4	HiF	hippocampal formation	-0.406501	-0.265318
H0351.2001	CA4	HiF	hippocampal formation	-0.465929	-0.445202
H0351.2002	CA4	HiF	hippocampal formation	-0.507072	-0.367138
H0351.1009	CeA	Amg	amygdala	0.87424	0.693346
H0351.1012	CeA	Amg	amygdala	0.836385	0.52437
H0351.1015	CeA	Amg	amygdala	0.822996	0.650125
H0351.1016	CeA	Amg	amygdala	0.679753	0.683258
H0351.2001	CeA	Amg	amygdala	0.474144	0.472757
H0351.2002	CeA	Amg	amygdala	-0.372665	0.585078
H0351.1009	CgGf-i	CgG	cingulate gyrus	0.978756	0.967595
H0351.1012	CgGf-i	CgG	cingulate gyrus	0.96634	0.936617
H0351.1015	CgGf-i	CgG	cingulate gyrus	0.963945	0.961582
H0351.1016	CgGf-i	CgG	cingulate gyrus	0.956154	0.966568
H0351.2001	CgGf-i	CgG	cingulate gyrus	0.87663	0.920951
H0351.2002	CgGf-i	CgG	cingulate gyrus	0.858389	0.947948
H0351.1009	CgGf-s	CgG	cingulate gyrus	0.994309	0.967391
H0351.1012	CgGf-s	CgG	cingulate gyrus	0.988541	0.96665
H0351.1015	CgGf-s	CgG	cingulate gyrus	0.956176	0.973182
H0351.1016	CgGf-s	CgG	cingulate gyrus	0.934091	0.969319
H0351.2001	CgGf-s	CgG	cingulate gyrus	0.908399	0.95685
H0351.2002	CgGf-s	CgG	cingulate gyrus	0.853684	0.972942
H0351.1009	CgGp-i	CgG	cingulate gyrus	0.997156	0.956417
H0351.1012	CgGp-i	CgG	cingulate gyrus	0.972391	0.997326
H0351.1015	CgGp-i	CgG	cingulate gyrus	0.952951	0.974033
H0351.1016	CgGp-i	CgG	cingulate gyrus	0.952389	0.961172
H0351.2001	CgGp-i	CgG	cingulate gyrus	0.924806	0.999188
H0351.2002	CgGp-i	CgG	cingulate gyrus	0.913606	0.990078
H0351.1009	CgGp-s	CgG	cingulate gyrus	0.99045	0.98529
H0351.1012	CgGp-s	CgG	cingulate gyrus	0.984683	0.99462
H0351.1015	CgGp-s	CgG	cingulate gyrus	0.983929	0.994113
H0351.1016	CgGp-s	CgG	cingulate gyrus	0.952926	0.987958
H0351.2001	CgGp-s	CgG	cingulate gyrus	0.949763	0.987354
H0351.2002	CgGp-s	CgG	cingulate gyrus	0.936424	0.997816
H0351.1009	Cl	Cl	claustrum	0.91153	0.758844
H0351.1012	Cl	Cl	claustrum	0.883932	0.575433
H0351.1015	Cl	Cl	claustrum	0.695108	0.710075
H0351.1016	Cl	Cl	claustrum	0.629574	0.747339
H0351.2001	Cl	Cl	claustrum	0.379721	0.515651
H0351.2002	Cl	Cl	claustrum	0.0815896	0.639168
H0351.1009	COMA	Amg	amygdala	0.735997	0.646616
H0351.1012	COMA	Amg	amygdala	0.610777	0.568677
H0351.1015	COMA	Amg	amygdala	0.605969	0.628204
H0351.1016	COMA	Amg	amygdala	0.585281	0.642424
H0351.2001	COMA	Amg	amygdala	0.406657	0.539876
H0351.2002	COMA	Amg	amygdala	-0.11064	0.598256
H0351.1009	Cu	MY	myelencephalon	0.640786	0.275535
H0351.1012	Cu	MY	myelencephalon	0.384513	0.271578
H0351.1015	Cu	MY	myelencephalon	0.312483	0.275218
H0351.1016	Cu	MY	myelencephalon	0.173625	0.275518
H0351.2001	Cu	MY	myelencephalon	0.143917	0.26879
H0351.2002	Cu	MY	myelencephalon	0.0491911	0.273764
H0351.1009	Cun-pest	OL	occipital lobe	0.966071	0.891386
H0351.1012	Cun-pest	OL	occipital lobe	0.937606	0.961542
H0351.1015	Cun-pest	OL	occipital lobe	0.89037	0.91608
H0351.1016	Cun-pest	OL	occipital lobe	0.869053	0.897741
H0351.2001	Cun-pest	OL	occipital lobe	0.819853	0.973851
H0351.2002	Cun-pest	OL	occipital lobe	0.810481	0.943463
H0351.1009	Cun-str	OL	occipital lobe	0.993752	0.889628
H0351.1012	Cun-str	OL	occipital lobe	0.949847	0.951241
H0351.1015	Cun-str	OL	occipital lobe	0.924972	0.911014
H0351.1016	Cun-str	OL	occipital lobe	0.837265	0.895123
H0351.2001	Cun-str	OL	occipital lobe	0.818984	0.96284
H0351.2002	Cun-str	OL	occipital lobe	0.816736	0.934985
H0351.1009	DG	HiF	hippocampal formation	0.417142	0.204112
H0351.1012	DG	HiF	hippocampal formation	0.346475	0.0385598
H0351.1015	DG	HiF	hippocampal formation	0.199417	0.154297
H0351.1016	DG	HiF	hippocampal formation	0.199383	0.191849
H0351.2001	DG	HiF	hippocampal formation	-0.21173	-0.00580814
H0351.2002	DG	HiF	hippocampal formation	-0.386761	0.0901197
H0351.1009	Dt	CbN	cerebellar nuclei	0.355221	0.194238
H0351.1012	Dt	CbN	cerebellar nuclei	0.227731	0.18913
H0351.1015	Dt	CbN	cerebellar nuclei	0.214319	0.192959
H0351.1016	Dt	CbN	cerebellar nuclei	0.211162	0.19394
H0351.2001	Dt	CbN	cerebellar nuclei	0.178239	0.187224
H0351.2002	Dt	CbN	cerebellar nuclei	0.0955913	0.191009
H0351.1009	DTA	DT	dorsal thalamus	0.660364	0.49169
H0351.1012	DTA	DT	dorsal thalamus	0.598029	0.498059
H0351.1015	DTA	DT	dorsal thalamus	0.561912	0.494916
H0351.1016	DTA	DT	dorsal thalamus	0.443142	0.492585
H0351.2001	DTA	DT	dorsal thalamus	0.3821	0.497418
H0351.2002	DTA	DT	dorsal thalamus	0.322526	0.497448
H0351.1009	DTLd	DT	dorsal thalamus	0.551215	0.372934
H0351.1012	DTLd	DT	dorsal thalamus	0.542307	0.374172
H0351.1015	DTLd	DT	dorsal thalamus	0.376668	0.374096
H0351.1016	DTLd	DT	dorsal thalamus	0.330072	0.37328
H0351.2001	DTLd	DT	dorsal thalamus	0.219681	0.373059
H0351.2002	DTLd	DT	dorsal thalamus	0.181339	0.374621
H0351.1009	DTLv	DT	dorsal thalamus	0.645897	0.386066
H0351.1012	DTLv	DT	dorsal thalamus	0.516442	0.397586
H0351.1015	DTLv	DT	dorsal thalamus	0.36987	0.390165
H0351.1016	DTLv	DT	dorsal thalamus	0.341918	0.387125
H0351.2001	DTLv	DT	dorsal thalamus	0.329332	0.399515
H0351.2002	DTLv	DT	dorsal thalamus	0.187973	0.394662
H0351.1009	DTM	DT	dorsal thalamus	0.577976	0.502403
H0351.1012	DTM	DT	dorsal thalamus	0.577367	0.488211
H0351.1015	DTM	DT	dorsal thalamus	0.566568	0.499591
H0351.1016	DTM	DT	dorsal thalamus	0.431621	0.501825
H0351.2001	DTM	DT	dorsal thalamus	0.343564	0.481859
H0351.2002	DTM	DT	dorsal thalamus	0.247569	0.494149
H0351.1009	DTP	DT	dorsal thalamus	0.569792	0.507191
H0351.1012	DTP	DT	dorsal thalamus	0.537259	0.476348
H0351.1015	DTP	DT	dorsal thalamus	0.434878	0.499593
H0351.1016	DTP	DT	dorsal thalamus	0.427715	0.505456
H0351.2001	DTP	DT	dorsal thalamus	0.420758	0.465227
H0351.2002	DTP	DT	dorsal thalamus	0.396255	0.487686
H0351.1009	fro	FL	frontal lobe	0.995104	0.991412
H0351.1012	fro	FL	frontal lobe	0.982487	0.992716
H0351.1015	fro	FL	frontal lobe	0.978953	0.998489
H0351.1016	fro	FL	frontal lobe	0.975857	0.99371
H0351.2001	fro	FL	frontal lobe	0.954627	0.982372
H0351.2002	fro	FL	frontal lobe	0.946086	0.999058
H0351.1009	FuG-cos	TL	temporal lobe	0.999178	0.98664
H0351.1012	FuG-cos	TL	temporal lobe	0.977333	0.953498
H0351.1015	FuG-cos	TL	temporal lobe	0.957628	0.981217
H0351.1016	FuG-cos	TL	temporal lobe	0.949384	0.985825
H0351.2001	FuG-cos	TL	temporal lobe	0.909086	0.940712
H0351.2002	FuG-cos	TL	temporal lobe	0.893083	0.966584
H0351.1009	FuG-its	TL	temporal lobe	0.991427	0.997203
H0351.1012	FuG-its	TL	temporal lobe	0.98896	0.977985
H0351.1015	FuG-its	TL	temporal lobe	0.983703	0.997996
H0351.1016	FuG-its	TL	temporal lobe	0.957946	0.997964
H0351.2001	FuG-its	TL	temporal lobe	0.9557	0.96269
H0351.2002	FuG-its	TL	temporal lobe	0.932644	0.990511
H0351.1009	GiRt	MY	myelencephalon	0.409411	0.274376
H0351.1012	GiRt	MY	myelencephalon	0.210088	0.225014
H0351.1015	GiRt	MY	myelencephalon	0.197529	0.260451
H0351.1016	GiRt	MY	myelencephalon	0.188844	0.27103
H0351.2001	GiRt	MY	myelencephalon	0.164368	0.210344
H0351.2002	GiRt	MY	myelencephalon	0.013896	0.241308
H0351.1009	GPi	GP	globus pallidus	0.719306	0.598753
H0351.1012	GPi	GP	globus pallidus	0.661167	0.614751
H0351.1015	GPi	GP	globus pallidus	0.652805	0.604616
H0351.1016	GPi	GP	globus pallidus	0.62263	0.600289
H0351.2001	GPi	GP	globus pallidus	0.559751	0.617399
H0351.2002	GPi	GP	globus pallidus	0.484299	0.610808
H0351.1009	GRe	FL	frontal lobe	0.993967	0.993826
H0351.1012	GRe	FL	frontal lobe	0.982196	0.989366
H0351.1015	GRe	FL	frontal lobe	0.977272	0.999005
H0351.1016	GRe	FL	frontal lobe	0.962349	0.995648
H0351.2001	GRe	FL	frontal lobe	0.960807	0.977839
H0351.2002	GRe	FL	frontal lobe	0.95072	0.997311
H0351.1009	HCd	Str	striatum	0.868688	0.597373
H0351.1012	HCd	Str	striatum	0.71962	0.626737
H0351.1015	HCd	Str	striatum	0.594527	0.601715
H0351.1016	HCd	Str	striatum	0.571328	0.598522
H0351.2001	HCd	Str	striatum	0.562865	0.638541
H0351.2002	HCd	Str	striatum	0.459526	0.61205
H0351.1009	He-Crus I	CbCx	cerebellar cortex	0.516251	0.493244
H0351.1012	He-Crus I	CbCx	cerebellar cortex	0.499279	0.376476
H0351.1015	He-Crus I	CbCx	cerebellar cortex	0.497098	0.460029
H0351.1016	He-Crus I	CbCx	cerebellar cortex	0.490909	0.485168
H0351.2001	He-Crus I	CbCx	cerebellar cortex	0.482576	0.340811
H0351.2002	He-Crus I	CbCx	cerebellar cortex	0.444772	0.4151
H0351.1009	He-Crus II	CbCx	cerebellar cortex	0.391206	0.455924
H0351.1012	He-Crus II	CbCx	cerebellar cortex	0.366694	0.335551
H0351.1015	He-Crus II	CbCx	cerebellar cortex	0.326909	0.421093
H0351.1016	He-Crus II	CbCx	cerebellar cortex	0.317936	0.447409
H0351.2001	He-Crus II	CbCx	cerebellar cortex	0.280752	0.299883
H0351.2002	He-Crus II	CbCx	cerebellar cortex	0.267038	0.374737
H0351.1009	He-VI	CbCx	cerebellar cortex	0.638704	0.516519
H0351.1012	He-VI	CbCx	cerebellar cortex	0.528198	0.40829
H0351.1015	He-VI	CbCx	cerebellar cortex	0.455882	0.485743
H0351.1016	He-VI	CbCx	cerebellar cortex	0.376647	0.509035
H0351.2001	He-VI	CbCx	cerebellar cortex	0.35774	0.375164
H0351.2002	He-VI	CbCx	cerebellar cortex	0.356636	0.444111
H0351.1009	He-VIIB	CbCx	cerebellar cortex	0.552384	0.492777
H0351.1012	He-VIIB	CbCx	cerebellar cortex	0.548877	0.38065
H0351.1015	He-VIIB	CbCx	cerebellar cortex	0.493817	0.460586
H0351.1016	He-VIIB	CbCx	cerebellar cortex	0.391153	0.484925
H0351.2001	He-VIIB	CbCx	cerebellar cortex	0.296302	0.34692
H0351.2002	He-VIIB	CbCx	cerebellar cortex	0.277667	0.41743
H0351.1009	He-VIIIA	CbCx	cerebellar cortex	0.568091	0.516347
H0351.1012	He-VIIIA	CbCx	cerebellar cortex	0.558072	0.408813
H0351.1015	He-VIIIA	CbCx	cerebellar cortex	0.525459	0.485628
H0351.1016	He-VIIIA	CbCx	cerebellar cortex	0.38813	0.508865
H0351.2001	He-VIIIA	CbCx	cerebellar cortex	0.370138	0.376159
H0351.2002	He-VIIIA	CbCx	cerebellar cortex	0.315666	0.444255
H0351.1009	HG	TL	temporal lobe	0.990798	0.958258
H0351.1012	HG	TL	temporal lobe	0.977637	0.998051
H0351.1015	HG	TL	temporal lobe	0.966714	0.975914
H0351.1016	HG	TL	temporal lobe	0.953665	0.963051
H0351.2001	HG	TL	temporal lobe	0.916944	0.998967
H0351.2002	HG	TL	temporal lobe	0.878886	0.991545
H0351.1009	ILc	DT	dorsal thalamus	0.610077	0.543801
H0351.1012	ILc	DT	dorsal thalamus	0.605644	0.399311
H0351.1015	ILc	DT	dorsal thalamus	0.541212	0.504165
H0351.1016	ILc	DT	dorsal thalamus	0.473595	0.534284
H0351.2001	ILc	DT	dorsal thalamus	0.317984	0.35275
H0351.2002	ILc	DT	dorsal thalamus	-0.0403481	0.448609
H0351.1009	ILr	DT	dorsal thalamus	0.6203	0.58764
H0351.1012	ILr	DT	dorsal thalamus	0.56277	0.523546
H0351.1015	ILr	DT	dorsal thalamus	0.549021	0.576916
H0351.1016	ILr	DT	dorsal thalamus	0.534631	0.585051
H0351.2001	ILr	DT	dorsal thalamus	0.515664	0.498109
H0351.2002	ILr	DT	dorsal thalamus	0.501846	0.55027
H0351.1009	IO	MY	myelencephalon	-0.219461	-0.254371
H0351.1012	IO	MY	myelencephalon	-0.230303	-0.421872
H0351.1015	IO	MY	myelencephalon	-0.284162	-0.309288
H0351.1016	IO	MY	myelencephalon	-0.292611	-0.268336
H0351.2001	IO	MY	myelencephalon	-0.456117	-0.460923
H0351.2002	IO	MY	myelencephalon	-0.595197	-0.373902
H0351.1009	ITG-its	TL	temporal lobe	0.998657	0.992989
H0351.1012	ITG-its	TL	temporal lobe	0.989045	0.988356
H0351.1015	ITG-its	TL	temporal lobe	0.976367	0.997949
H0351.1016	ITG-its	TL	temporal lobe	0.976137	0.994744
H0351.2001	ITG-its	TL	temporal lobe	0.941617	0.977045
H0351.2002	ITG-its	TL	temporal lobe	0.931452	0.996186
H0351.1009	ITG-l	TL	temporal lobe	0.999598	0.988587
H0351.1012	ITG-l	TL	temporal lobe	0.994576	0.98066
H0351.1015	ITG-l	TL	temporal lobe	0.990835	0.992757
H0351.1016	ITG-l	TL	temporal lobe	0.955742	0.990167
H0351.2001	ITG-l	TL	temporal lobe	0.935901	0.968216
H0351.2002	ITG-l	TL	temporal lobe	0.876848	0.989703
H0351.1009	ITG-mts	TL	temporal lobe	0.998849	0.996873
H0351.1012	ITG-mts	TL	temporal lobe	0.99825	0.984212
H0351.1015	ITG-mts	TL	temporal lobe	0.994482	0.999665
H0351.1016	ITG-mts	TL	temporal lobe	0.959721	0.998122
H0351.2001	ITG-mts	TL	temporal lobe	0.944234	0.970514
H0351.2002	ITG-mts	TL	temporal lobe	0.926234	0.994753
H0351.1009	LA	Amg	amygdala	0.880245	0.729573
H0351.1012	LA	Amg	amygdala	0.865076	0.627488
H0351.1015	LA	Amg	amygdala	0.659539	0.704607
H0351.1016	LA	Amg	amygdala	0.596126	0.723808
H0351.2001	LA	Amg	amygdala	0.568468	0.604773
H0351.2002	LA	Amg	amygdala	-0.0105754	0.665471
H0351.1009	LGd	DT	dorsal thalamus	0.615764	0.0566895
H0351.1012	LGd	DT	dorsal thalamus	0.101524	0.0368609
H0351.1015	LGd	DT	dorsal thalamus	-0.0120935	0.0510374
H0351.1016	LGd	DT	dorsal thalamus	-0.0371962	0.0553122
H0351.2001	LGd	DT	dorsal thalamus	-0.0476681	0.0307747
H0351.2002	LGd	DT	dorsal thalamus	-0.0707197	0.0434188
H0351.1009	LHM	Hy	hypothalamus	0.869748	0.714176
H0351.1012	LHM	Hy	hypothalamus	0.740818	0.598967
H0351.1015	LHM	Hy	hypothalamus	0.678528	0.682721
H0351.1016	LHM	Hy	hypothalamus	0.654682	0.706647
H0351.2001	LHM	Hy	hypothalamus	0.592316	0.565069
H0351.2002	LHM	Hy	hypothalamus	0.293621	0.638373
H0351.1009	LIG	Ins	insula	0.99949	0.994984
H0351.1012	LIG	Ins	insula	0.985201	0.96291
H0351.1015	LIG	Ins	insula	0.984652	0.990974
H0351.1016	LIG	Ins	insula	0.975599	0.994493
H0351.2001	LIG	Ins	insula	0.966363	0.952013
H0351.2002	LIG	Ins	insula	0.944446	0.978462
H0351.1009	LiG-pest	OL	occipital lobe	0.996424	0.92602
H0351.1012	LiG-pest	OL	occipital lobe	0.936956	0.980501
H0351.1015	LiG-pest	OL	occipital lobe	0.910908	0.94663
H0351.1016	LiG-pest	OL	occipital lobe	0.880687	0.931424
H0351.2001	LiG-pest	OL	occipital lobe	0.879733	0.987727
H0351.2002	LiG-pest	OL	occipital lobe	0.876194	0.967921
H0351.1009	LiG-str	OL	occipital lobe	0.925808	0.869294
H0351.1012	LiG-str	OL	occipital lobe	0.886507	0.939828
H0351.1015	LiG-str	OL	occipital lobe	0.862672	0.89291
H0351.1016	LiG-str	OL	occipital lobe	0.852031	0.875303
H0351.2001	LiG-str	OL	occipital lobe	0.823542	0.954572
H0351.2002	LiG-str	OL	occipital lobe	0.818805	0.920325
H0351.1009	LMRt	MY	myelencephalon	0.236457	0.234
H0351.1012	LMRt	MY	myelencephalon	0.165347	0.176487
H0351.1015	LMRt	MY	myelencephalon	0.133907	0.216682
H0351.1016	LMRt	MY	myelencephalon	0.0838165	0.22974
H0351.2001	LMRt	MY	myelencephalon	-0.104009	0.161075
H0351.2002	LMRt	MY	myelencephalon	-0.259701	0.194379
H0351.1009	LOrG	FL	frontal lobe	0.996517	0.957295
H0351.1012	LOrG	FL	frontal lobe	0.987249	0.998157
H0351.1015	LOrG	FL	frontal lobe	0.977868	0.974933
H0351.1016	LOrG	FL	frontal lobe	0.956636	0.962058
H0351.2001	LOrG	FL	frontal lobe	0.951273	0.999944
H0351.2002	LOrG	FL	frontal lobe	0.85815	0.990962
H0351.1009	MFG-i	FL	frontal lobe	0.997192	0.94292
H0351.1012	MFG-i	FL	frontal lobe	0.967753	0.988876
H0351.1015	MFG-i	FL	frontal lobe	0.950229	0.962051
H0351.1016	MFG-i	FL	frontal lobe	0.929268	0.948043
H0351.2001	MFG-i	FL	frontal lobe	0.922598	0.991988
H0351.2002	MFG-i	FL	frontal lobe	0.905279	0.980078
H0351.1009	MFG-s	FL	frontal lobe	0.975451	0.954048
H0351.1012	MFG-s	FL	frontal lobe	0.965618	0.996738
H0351.1015	MFG-s	FL	frontal lobe	0.963152	0.972634
H0351.1016	MFG-s	FL	frontal lobe	0.962325	0.959071
H0351.2001	MFG-s	FL	frontal lobe	0.904215	0.998265
H0351.2002	MFG-s	FL	frontal lobe	0.888455	0.989407
H0351.1009	MG	DT	dorsal thalamus	0.621361	0.366745
H0351.1012	MG	DT	dorsal thalamus	0.49704	0.357258
H0351.1015	MG	DT	dorsal thalamus	0.294755	0.36499
H0351.1016	MG	DT	dorsal thalamus	0.282056	0.366395
H0351.2001	MG	DT	dorsal thalamus	0.239342	0.352712
H0351.2002	MG	DT	dorsal thalamus	0.1778	0.361377
H0351.1009	MOrG	FL	frontal lobe	0.989895	0.981071
H0351.1012	MOrG	FL	frontal lobe	0.986274	0.998292
H0351.1015	MOrG	FL	frontal lobe	0.972123	0.992492
H0351.1016	MOrG	FL	frontal lobe	0.969058	0.984389
H0351.2001	MOrG	FL	frontal lobe	0.967439	0.992639
H0351.2002	MOrG	FL	frontal lobe	0.931564	0.999294
H0351.1009	MTG-i	TL	temporal lobe	0.991257	0.984207
H0351.1012	MTG-i	TL	temporal lobe	0.989276	0.997199
H0351.1015	MTG-i	TL	temporal lobe	0.986796	0.994415
H0351.1016	MTG-i	TL	temporal lobe	0.973794	0.987235
H0351.2001	MTG-i	TL	temporal lobe	0.962458	0.990391
H0351.2002	MTG-i	TL	temporal lobe	0.924702	0.999562
H0351.1009	MTG-s	TL	temporal lobe	0.984436	0.984725
H0351.1012	MTG-s	TL	temporal lobe	0.978992	0.99634
H0351.1015	MTG-s	TL	temporal lobe	0.975186	0.994797
H0351.1016	MTG-s	TL	temporal lobe	0.968805	0.987742
H0351.2001	MTG-s	TL	temporal lobe	0.968129	0.988735
H0351.2002	MTG-s	TL	temporal lobe	0.966081	0.999411
H0351.1009	orIFG	FL	frontal lobe	0.992952	0.958161
H0351.1012	orIFG	FL	frontal lobe	0.989916	0.997954
H0351.1015	orIFG	FL	frontal lobe	0.984737	0.975825
H0351.1016	orIFG	FL	frontal lobe	0.978318	0.962956
H0351.2001	orIFG	FL	frontal lobe	0.957252	0.998858
H0351.2002	orIFG	FL	frontal lobe	0.883768	0.991456
H0351.1009	OTG-i	OL	occipital lobe	0.993341	0.965748
H0351.1012	OTG-i	OL	occipital lobe	0.986709	0.995135
H0351.1015	OTG-i	OL	occipital lobe	0.984346	0.980195
H0351.1016	OTG-i	OL	occipital lobe	0.978026	0.969753
H0351.2001	OTG-i	OL	occipital lobe	0.954981	0.993591
H0351.2002	OTG-i	OL	occipital lobe	0.89713	0.991742
H0351.1009	OTG-s	OL	occipital lobe	0.991911	0.940175
H0351.1012	OTG-s	OL	occipital lobe	0.991286	0.993296
H0351.1015	OTG-s	OL	occipital lobe	0.955089	0.96137
H0351.1016	OTG-s	OL	occipital lobe	0.934416	0.945794
H0351.2001	OTG-s	OL	occipital lobe	0.923088	0.998352
H0351.2002	OTG-s	OL	occipital lobe	0.895331	0.982201
H0351.1009	PCLa-i	FL	frontal lobe	0.974	0.956988
H0351.1012	PCLa-i	FL	frontal lobe	0.964342	0.998022
H0351.1015	PCLa-i	FL	frontal lobe	0.957863	0.974857
H0351.1016	PCLa-i	FL	frontal lobe	0.950882	0.961821
H0351.2001	PCLa-i	FL	frontal lobe	0.943713	0.999532
H0351.2002	PCLa-i	FL	frontal lobe	0.842755	0.990965
H0351.1009	Pcu-i	PL	parietal lobe	0.994949	0.948275
H0351.1012	Pcu-i	PL	parietal lobe	0.9921	0.991748
H0351.1015	Pcu-i	PL	parietal lobe	0.972105	0.966702
H0351.1016	Pcu-i	PL	parietal lobe	0.941935	0.95323
H0351.2001	Pcu-i	PL	parietal lobe	0.92645	0.994169
H0351.2002	Pcu-i	PL	parietal lobe	0.903459	0.983758
H0351.1009	Pcu-s	PL	parietal lobe	0.977783	0.963737
H0351.1012	Pcu-s	PL	parietal lobe	0.977485	0.997721
H0351.1015	Pcu-s	PL	parietal lobe	0.95256	0.97953
H0351.1016	Pcu-s	PL	parietal lobe	0.92681	0.968067
H0351.2001	Pcu-s	PL	parietal lobe	0.923999	0.997395
H0351.2002	Pcu-s	PL	parietal lobe	0.88389	0.992876
H0351.1009	PHA	Hy	hypothalamus	0.89341	0.62933
H0351.1012	PHA	Hy	hypothalamus	0.612381	0.493139
H0351.1015	PHA	Hy	hypothalamus	0.593215	0.590183
H0351.1016	PHA	Hy	hypothalamus	0.567178	0.619805
H0351.2001	PHA	Hy	hypothalamus	0.48495	0.452826
H0351.2002	PHA	Hy	hypothalamus	0.0444936	0.537625
H0351.1009	PHG-cos	PHG	parahippocampal gyrus	0.99512	0.97772
H0351.1012	PHG-cos	PHG	parahippocampal gyrus	0.982271	0.950149
H0351.1015	PHG-cos	PHG	parahippocampal gyrus	0.938357	0.974617
H0351.1016	PHG-cos	PHG	parahippocampal gyrus	0.934942	0.977498
H0351.2001	PHG-cos	PHG	parahippocampal gyrus	0.929849	0.937872
H0351.2002	PHG-cos	PHG	parahippocampal gyrus	0.819108	0.962585
H0351.1009	PHG-l	PHG	parahippocampal gyrus	0.995662	0.957735
H0351.1012	PHG-l	PHG	parahippocampal gyrus	0.98676	0.944469
H0351.1015	PHG-l	PHG	parahippocampal gyrus	0.979228	0.961217
H0351.1016	PHG-l	PHG	parahippocampal gyrus	0.902246	0.959226
H0351.2001	PHG-l	PHG	parahippocampal gyrus	0.898651	0.933603
H0351.2002	PHG-l	PHG	parahippocampal gyrus	0.723918	0.956065
H0351.1009	PLP	TL	temporal lobe	0.998176	0.994972
H0351.1012	PLP	TL	temporal lobe	0.994138	0.974313
H0351.1015	PLP	TL	temporal lobe	0.983	0.994852
H0351.1016	PLP	TL	temporal lobe	0.979081	0.995469
H0351.2001	PLP	TL	temporal lobe	0.963147	0.959426
H0351.2002	PLP	TL	temporal lobe	0.934938	0.986807
H0351.1009	Pn	Bpons	basal part of pons	0.168635	0.0810521
H0351.1012	Pn	Bpons	basal part of pons	0.143801	0.0586471
H0351.1015	Pn	Bpons	basal part of pons	0.12661	0.074567
H0351.1016	Pn	Bpons	basal part of pons	0.0820617	0.0794663
H0351.2001	Pn	Bpons	basal part of pons	0.0108737	0.0520053
H0351.2002	Pn	Bpons	basal part of pons	-0.0494712	0.0659402
H0351.1009	PoG-cs	PL	parietal lobe	0.985026	0.890764
H0351.1012	PoG-cs	PL	parietal lobe	0.954644	0.954142
H0351.1015	PoG-cs	PL	parietal lobe	0.890781	0.913498
H0351.1016	PoG-cs	PL	parietal lobe	0.879724	0.896645
H0351.2001	PoG-cs	PL	parietal lobe	0.874748	0.964599
H0351.2002	PoG-cs	PL	parietal lobe	0.850267	0.938236
H0351.1009	PoG-sl	PL	parietal lobe	0.980895	0.883771
H0351.1012	PoG-sl	PL	parietal lobe	0.966823	0.954003
H0351.1015	PoG-sl	PL	parietal lobe	0.942999	0.908568
H0351.1016	PoG-sl	PL	parietal lobe	0.900604	0.890155
H0351.2001	PoG-sl	PL	parietal lobe	0.86026	0.966154
H0351.2002	PoG-sl	PL	parietal lobe	0.785687	0.935993
H0351.1009	PRF	PTg	pontine tegmentum	0.499593	0.454425
H0351.1012	PRF	PTg	pontine tegmentum	0.462402	0.407723
H0351.1015	PRF	PTg	pontine tegmentum	0.443858	0.441931
H0351.1016	PRF	PTg	pontine tegmentum	0.438473	0.451481
H0351.2001	PRF	PTg	pontine tegmentum	0.421785	0.392681
H0351.2002	PRF	PTg	pontine tegmentum	0.29587	0.423841
H0351.1009	PrG-il	FL	frontal lobe	0.995604	0.93841
H0351.1012	PrG-il	FL	frontal lobe	0.991671	0.987217
H0351.1015	PrG-il	FL	frontal lobe	0.945252	0.958911
H0351.1016	PrG-il	FL	frontal lobe	0.925194	0.943903
H0351.2001	PrG-il	FL	frontal lobe	0.90665	0.990095
H0351.2002	PrG-il	FL	frontal lobe	0.890308	0.978097
H0351.1009	PrG-prc	FL	frontal lobe	0.984275	0.953203
H0351.1012	PrG-prc	FL	frontal lobe	0.980162	0.99301
H0351.1015	PrG-prc	FL	frontal lobe	0.970212	0.97101
H0351.1016	PrG-prc	FL	frontal lobe	0.964115	0.958043
H0351.2001	PrG-prc	FL	frontal lobe	0.926704	0.993663
H0351.2002	PrG-prc	FL	frontal lobe	0.920952	0.986658
H0351.1009	PrG-sl	FL	frontal lobe	0.997945	0.929266
H0351.1012	PrG-sl	FL	frontal lobe	0.98957	0.989208
H0351.1015	PrG-sl	FL	frontal lobe	0.938937	0.952372
H0351.1016	PrG-sl	FL	frontal lobe	0.915951	0.93534
H0351.2001	PrG-sl	FL	frontal lobe	0.908584	0.996192
H0351.2002	PrG-sl	FL	frontal lobe	0.89933	0.975873
H0351.1009	PrOR	Hy	hypothalamus	0.722203	0.553184
H0351.1012	PrOR	Hy	hypothalamus	0.571059	0.329397
H0351.1015	PrOR	Hy	hypothalamus	0.502369	0.485289
H0351.1016	PrOR	Hy	hypothalamus	0.456681	0.536436
H0351.2001	PrOR	Hy	hypothalamus	0.142866	0.270274
H0351.2002	PrOR	Hy	hypothalamus	0.0854364	0.39851
H0351.1009	Pu	Str	striatum	0.687124	0.518375
H0351.1012	Pu	Str	striatum	0.524021	0.576469
H0351.1015	Pu	Str	striatum	0.515529	0.537885
H0351.1016	Pu	Str	striatum	0.489637	0.52335
H0351.2001	Pu	Str	striatum	0.465256	0.588751
H0351.2002	Pu	Str	striatum	0.33988	0.560418
H0351.1009	PV-Crus I	CbCx	cerebellar cortex	0.535386	0.429818
H0351.1012	PV-Crus I	CbCx	cerebellar cortex	0.505259	0.298455
H0351.1015	PV-Crus I	CbCx	cerebellar cortex	0.488629	0.39177
H0351.1016	PV-Crus I	CbCx	cerebellar cortex	0.487646	0.420518
H0351.2001	PV-Crus I	CbCx	cerebellar cortex	0.455559	0.259683
H0351.2002	PV-Crus I	CbCx	cerebellar cortex	0.373781	0.34116
H0351.1009	PV-Crus II	CbCx	cerebellar cortex	0.325751	0.451631
H0351.1012	PV-Crus II	CbCx	cerebellar cortex	0.311348	0.330976
H0351.1015	PV-Crus II	CbCx	cerebellar cortex	0.285478	0.41668
H0351.1016	PV-Crus II	CbCx	cerebellar cortex	0.259273	0.443084
H0351.2001	PV-Crus II	CbCx	cerebellar cortex	0.221818	0.295294
H0351.2002	PV-Crus II	CbCx	cerebellar cortex	0.10393	0.370213
H0351.1009	PV-IV	CbCx	cerebellar cortex	0.514082	0.489912
H0351.1012	PV-IV	CbCx	cerebellar cortex	0.484795	0.373724
H0351.1015	PV-IV	CbCx	cerebellar cortex	0.475809	0.456854
H0351.1016	PV-IV	CbCx	cerebellar cortex	0.461067	0.481873
H0351.2001	PV-IV	CbCx	cerebellar cortex	0.302914	0.338244
H0351.2002	PV-IV	CbCx	cerebellar cortex	0.270714	0.412149
H0351.1009	PV-V	CbCx	cerebellar cortex	0.529953	0.470093
H0351.1012	PV-V	CbCx	cerebellar cortex	0.487828	0.352733
H0351.1015	PV-V	CbCx	cerebellar cortex	0.484849	0.436423
H0351.1016	PV-V	CbCx	cerebellar cortex	0.344008	0.461884
H0351.2001	PV-V	CbCx	cerebellar cortex	0.310659	0.317413
H0351.2002	PV-V	CbCx	cerebellar cortex	0.22279	0.391249
H0351.1009	PV-VI	CbCx	cerebellar cortex	0.507275	0.452895
H0351.1012	PV-VI	CbCx	cerebellar cortex	0.46891	0.326844
H0351.1015	PV-VI	CbCx	cerebellar cortex	0.442782	0.416609
H0351.1016	PV-VI	CbCx	cerebellar cortex	0.320936	0.444042
H0351.2001	PV-VI	CbCx	cerebellar cortex	0.298633	0.289201
H0351.2002	PV-VI	CbCx	cerebellar cortex	0.248633	0.368066
H0351.1009	PV-VIIB	CbCx	cerebellar cortex	0.525041	0.447944
H0351.1012	PV-VIIB	CbCx	cerebellar cortex	0.415696	0.32844
H0351.1015	PV-VIIB	CbCx	cerebellar cortex	0.404427	0.413314
H0351.1016	PV-VIIB	CbCx	cerebellar cortex	0.319502	0.439474
H0351.2001	PV-VIIB	CbCx	cerebellar cortex	0.303363	0.293109
H0351.2002	PV-VIIB	CbCx	cerebellar cortex	0.294092	0.367292
H0351.1009	R	VT	ventral thalamus	0.38226	0.265823
H0351.1012	R	VT	ventral thalamus	0.306352	0.260026
H0351.1015	R	VT	ventral thalamus	0.294583	0.26456
H0351.1016	R	VT	ventral thalamus	0.251016	0.265546
H0351.2001	R	VT	ventral thalamus	0.179592	0.257544
H0351.2002	R	VT	ventral thalamus	0.0801763	0.262352
H0351.1009	RaM	MY	myelencephalon	0.373746	0.293068
H0351.1012	RaM	MY	myelencephalon	0.366758	0.252901
H0351.1015	RaM	MY	myelencephalon	0.296528	0.281377
H0351.1016	RaM	MY	myelencephalon	0.234544	0.290215
H0351.2001	RaM	MY	myelencephalon	0.156366	0.241318
H0351.2002	RaM	MY	myelencephalon	0.147529	0.265852
H0351.1009	RN	MES	mesencephalon	0.640993	0.618742
H0351.1012	RN	MES	mesencephalon	0.584057	0.543972
H0351.1015	RN	MES	mesencephalon	0.579434	0.606943
H0351.1016	RN	MES	mesencephalon	0.50029	0.615944
H0351.2001	RN	MES	mesencephalon	0.472665	0.51309
H0351.2002	RN	MES	mesencephalon	0.431968	0.575716
H0351.1009	S	HiF	hippocampal formation	0.627685	0.467674
H0351.1012	S	HiF	hippocampal formation	0.559855	0.543247
H0351.1015	S	HiF	hippocampal formation	0.547426	0.491737
H0351.1016	S	HiF	hippocampal formation	0.51308	0.47371
H0351.2001	S	HiF	hippocampal formation	0.423178	0.561226
H0351.2002	S	HiF	hippocampal formation	0.267446	0.52106
H0351.1009	Sb	SbT	subthalamus	0.882621	0.748285
H0351.1012	Sb	SbT	subthalamus	0.733603	0.604278
H0351.1015	Sb	SbT	subthalamus	0.656895	0.711974
H0351.1016	Sb	SbT	subthalamus	0.636615	0.739838
H0351.2001	Sb	SbT	subthalamus	0.631608	0.552722
H0351.2002	Sb	SbT	subthalamus	0.14303	0.656677
H0351.1009	SFG-l	FL	frontal lobe	0.985142	0.974698
H0351.1012	SFG-l	FL	frontal lobe	0.984408	0.997251
H0351.1015	SFG-l	FL	frontal lobe	0.983052	0.987826
H0351.1016	SFG-l	FL	frontal lobe	0.970567	0.97844
H0351.2001	SFG-l	FL	frontal lobe	0.967046	0.992752
H0351.2002	SFG-l	FL	frontal lobe	0.91938	0.996725
H0351.1009	SFG-m	FL	frontal lobe	0.983314	0.968427
H0351.1012	SFG-m	FL	frontal lobe	0.968486	0.998311
H0351.1015	SFG-m	FL	frontal lobe	0.961962	0.983914
H0351.1016	SFG-m	FL	frontal lobe	0.954707	0.972754
H0351.2001	SFG-m	FL	frontal lobe	0.925024	0.995365
H0351.2002	SFG-m	FL	frontal lobe	0.893393	0.995698
H0351.1009	SIG	Ins	insula	0.991948	0.993861
H0351.1012	SIG	Ins	insula	0.968879	0.958619
H0351.1015	SIG	Ins	insula	0.96725	0.988435
H0351.1016	SIG	Ins	insula	0.951659	0.993013
H0351.2001	SIG	Ins	insula	0.922411	0.948039
H0351.2002	SIG	Ins	insula	0.844661	0.974269
H0351.1009	SMG-i	PL	parietal lobe	0.988056	0.962011
H0351.1012	SMG-i	PL	parietal lobe	0.975825	0.998259
H0351.1015	SMG-i	PL	parietal lobe	0.975444	0.978303
H0351.1016	SMG-i	PL	parietal lobe	0.962465	0.966449
H0351.2001	SMG-i	PL	parietal lobe	0.960367	0.99882
H0351.2002	SMG-i	PL	parietal lobe	0.88445	0.992526
H0351.1009	SMG-s	PL	parietal lobe	0.995045	0.96523
H0351.1012	SMG-s	PL	parietal lobe	0.985269	0.995038
H0351.1015	SMG-s	PL	parietal lobe	0.969083	0.980315
H0351.1016	SMG-s	PL	parietal lobe	0.968323	0.96943
H0351.2001	SMG-s	PL	parietal lobe	0.944382	0.992719
H0351.2002	SMG-s	PL	parietal lobe	0.943126	0.992053
H0351.1009	SNC	MES	mesencephalon	0.950746	0.830855
H0351.1012	SNC	MES	mesencephalon	0.874215	0.97183
H0351.1015	SNC	MES	mesencephalon	0.721662	0.880526
H0351.1016	SNC	MES	mesencephalon	0.679393	0.843416
H0351.2001	SNC	MES	mesencephalon	0.651515	0.990784
H0351.2002	SNC	MES	mesencephalon	0.49392	0.936889
H0351.1009	SNR	MES	mesencephalon	0.684211	0.487
H0351.1012	SNR	MES	mesencephalon	0.655819	0.510754
H0351.1015	SNR	MES	mesencephalon	0.511595	0.494825
H0351.1016	SNR	MES	mesencephalon	0.441193	0.488983
H0351.2001	SNR	MES	mesencephalon	0.41072	0.515937
H0351.2002	SNR	MES	mesencephalon	0.307293	0.50405
H0351.1009	SOG-s	OL	occipital lobe	0.991407	0.91068
H0351.1012	SOG-s	OL	occipital lobe	0.976525	0.97729
H0351.1015	SOG-s	OL	occipital lobe	0.916643	0.934944
H0351.1016	SOG-s	OL	occipital lobe	0.891492	0.916975
H0351.2001	SOG-s	OL	occipital lobe	0.840977	0.98751
H0351.2002	SOG-s	OL	occipital lobe	0.828578	0.960991
H0351.1009	Sp5	MY	myelencephalon	0.651502	0.657038
H0351.1012	Sp5	MY	myelencephalon	0.647275	0.603127
H0351.1015	Sp5	MY	myelencephalon	0.503006	0.647526
H0351.1016	Sp5	MY	myelencephalon	0.475902	0.654962
H0351.2001	Sp5	MY	myelencephalon	0.38779	0.568524
H0351.2002	Sp5	MY	myelencephalon	0.15833	0.631227
H0351.1009	SPL-i	PL	parietal lobe	0.970584	0.950442
H0351.1012	SPL-i	PL	parietal lobe	0.950635	0.986418
H0351.1015	SPL-i	PL	parietal lobe	0.948707	0.966692
H0351.1016	SPL-i	PL	parietal lobe	0.924369	0.954873
H0351.2001	SPL-i	PL	parietal lobe	0.92278	0.986826
H0351.2002	SPL-i	PL	parietal lobe	0.900681	0.980815
H0351.1009	SPL-s	PL	parietal lobe	0.996454	0.944946
H0351.1012	SPL-s	PL	parietal lobe	0.975502	0.990818
H0351.1015	SPL-s	PL	parietal lobe	0.969533	0.964065
H0351.1016	SPL-s	PL	parietal lobe	0.946856	0.950067
H0351.2001	SPL-s	PL	parietal lobe	0.942413	0.993889
H0351.2002	SPL-s	PL	parietal lobe	0.847946	0.982059
H0351.1009	STG-i	TL	temporal lobe	0.997332	0.981975
H0351.1012	STG-i	TL	temporal lobe	0.983451	0.998327
H0351.1015	STG-i	TL	temporal lobe	0.970265	0.993047
H0351.1016	STG-i	TL	temporal lobe	0.968133	0.985201
H0351.2001	STG-i	TL	temporal lobe	0.958718	0.992602
H0351.2002	STG-i	TL	temporal lobe	0.917596	0.999505
H0351.1009	STG-l	TL	temporal lobe	0.998509	0.984306
H0351.1012	STG-l	TL	temporal lobe	0.98584	0.994616
H0351.1015	STG-l	TL	temporal lobe	0.980324	0.994472
H0351.1016	STG-l	TL	temporal lobe	0.977741	0.987385
H0351.2001	STG-l	TL	temporal lobe	0.966217	0.985899
H0351.2002	STG-l	TL	temporal lobe	0.938819	0.998586
H0351.1009	TCd	Str	striatum	0.579466	0.450059
H0351.1012	TCd	Str	striatum	0.49214	0.501941
H0351.1015	TCd	Str	striatum	0.449457	0.468237
H0351.1016	TCd	Str	striatum	0.353583	0.454745
H0351.2001	TCd	Str	striatum	0.347043	0.511605
H0351.2002	TCd	Str	striatum	0.259797	0.488397
H0351.1009	TG	TL	temporal lobe	0.981252	0.962673
H0351.1012	TG	TL	temporal lobe	0.966973	0.997148
H0351.1015	TG	TL	temporal lobe	0.96295	0.978018
H0351.1016	TG	TL	temporal lobe	0.944186	0.966849
H0351.2001	TG	TL	temporal lobe	0.942186	0.997989
H0351.2002	TG	TL	temporal lobe	0.938681	0.991524
H0351.1009	trIFG	FL	frontal lobe	0.995503	0.926982
H0351.1012	trIFG	FL	frontal lobe	0.988153	0.987521
H0351.1015	trIFG	FL	frontal lobe	0.980309	0.949773
H0351.1016	trIFG	FL	frontal lobe	0.96061	0.932944
H0351.2001	trIFG	FL	frontal lobe	0.92219	0.995589
H0351.2002	trIFG	FL	frontal lobe	0.809854	0.973465
H0351.1009	VTA	MES	mesencephalon	0.723165	0.638625
H0351.1012	VTA	MES	mesencephalon	0.64191	0.548956
H0351.1015	VTA	MES	mesencephalon	0.636183	0.625195
H0351.1016	VTA	MES	mesencephalon	0.498628	0.635539
H0351.2001	VTA	MES	mesencephalon	0.470448	0.508036
H0351.2002	VTA	MES	mesencephalon	0.390277	0.589682
H0351.1009	ZI	VT	ventral thalamus	0.762348	0.557783
H0351.1012	ZI	VT	ventral thalamus	0.622142	0.530886
H0351.1015	ZI	VT	ventral thalamus	0.593986	0.552614
H0351.1016	ZI	VT	ventral thalamus	0.556106	0.556746
H0351.2001	ZI	VT	ventral thalamus	0.286432	0.518811
H0351.2002	ZI	VT	ventral thalamus	0.0602468	0.542258

## Sheet: Euclidian Distancess ADTBI
Subject	Structure	Correlations of euclidian distances using PCx as Consensus
H14.09.019	FWM	0.999379
H14.09.045	FWM	0.999379
H14.09.046	FWM	0.999379
H14.09.050	FWM	0.999379
H14.09.069	FWM	0.986498
H14.09.070	FWM	0.986498
H14.09.081	FWM	0.996637
H14.09.101	FWM	0.998759
H14.09.102	FWM	0.998759
H14.09.001	FWM	0.999829
H14.09.004	FWM	0.999829
H14.09.014	FWM	0.999829
H14.09.030	FWM	0.999379
H14.09.032	FWM	0.999379
H14.09.051	FWM	0.999829
H14.09.052	FWM	0.999829
H15.09.103	FWM	0.951074
H15.09.108	FWM	0.998759
H14.09.053	FWM	0.998759
H14.09.062	FWM	0.998759
H14.09.072	FWM	0.998759
H14.09.090	FWM	0.999379
H14.09.057	FWM	0.999379
H14.09.058	FWM	0.999032
H14.09.077	FWM	0.999821
H14.09.079	FWM	0.999821
H14.09.080	FWM	0.999612
H14.09.060	FWM	0.999032
H14.09.039	FWM	0.998759
H14.09.095	FWM	0.998759
H14.09.096	FWM	0.999032
H14.09.074	FWM	0.995782
H14.09.015	FWM	0.999829
H14.09.016	FWM	0.999951
H14.09.023	FWM	0.999951
H14.09.024	FWM	0.999951
H14.09.028	FWM	0.998759
H14.09.076	FWM	0.999032
H14.09.094	FWM	0.999829
H14.09.085	FWM	0.992929
H14.09.003	FWM	0.992929
H14.09.065	FWM	0.999612
H14.09.078	FWM	0.998759
H15.09.106	FWM	0.998759
H14.09.084	FWM	0.999379
H14.09.027	FWM	0.999379
H14.09.011	FWM	0.999379
H14.09.019	HIP	0.646371
H14.09.020	HIP	0.646371
H14.09.045	HIP	0.646371
H14.09.046	HIP	0.646371
H14.09.050	HIP	0.646371
H14.09.069	HIP	0.523432
H14.09.081	HIP	0.793996
H14.09.101	HIP	0.645885
H14.09.102	HIP	0.645885
H14.09.001	HIP	0.5757
H14.09.004	HIP	0.5757
H14.09.006	HIP	0.5757
H14.09.014	HIP	0.5757
H14.09.030	HIP	0.646371
H14.09.032	HIP	0.646371
H14.09.051	HIP	0.5757
H14.09.052	HIP	0.5757
H15.09.104	HIP	0.743145
H15.09.108	HIP	0.645885
H14.09.053	HIP	0.645885
H14.09.062	HIP	0.645885
H14.09.072	HIP	0.645885
H14.09.090	HIP	0.646371
H14.09.057	HIP	0.646371
H14.09.058	HIP	0.664733
H14.09.077	HIP	0.69567
H14.09.079	HIP	0.69567
H14.09.080	HIP	0.604168
H14.09.060	HIP	0.664733
H14.09.097	HIP	0.646371
H14.09.039	HIP	0.645885
H14.09.095	HIP	0.645885
H14.09.096	HIP	0.664733
H14.09.074	HIP	0.714423
H14.09.015	HIP	0.5757
H14.09.017	HIP	0.667679
H14.09.024	HIP	0.667679
H14.09.028	HIP	0.645885
H14.09.037	HIP	0.523432
H14.09.038	HIP	0.645885
H14.09.076	HIP	0.664733
H14.09.094	HIP	0.5757
H14.09.085	HIP	0.5303
H14.09.003	HIP	0.5303
H14.09.078	HIP	0.645885
H15.09.106	HIP	0.645885
H14.09.084	HIP	0.646371
H14.09.027	HIP	0.646371
H14.09.041	HIP	0.604168
H14.09.011	HIP	0.646371
H14.09.019	PCx	0.999714
H14.09.045	PCx	0.999714
H14.09.046	PCx	0.999714
H14.09.050	PCx	0.999714
H14.09.069	PCx	0.998812
H14.09.070	PCx	0.998812
H14.09.081	PCx	0.997906
H14.09.101	PCx	0.999926
H14.09.102	PCx	0.999926
H14.09.001	PCx	0.99981
H14.09.004	PCx	0.99981
H14.09.014	PCx	0.99981
H14.09.030	PCx	0.999714
H14.09.032	PCx	0.999714
H14.09.051	PCx	0.99981
H14.09.052	PCx	0.99981
H15.09.103	PCx	0.988691
H15.09.108	PCx	0.999926
H14.09.053	PCx	0.999926
H14.09.072	PCx	0.999926
H14.09.090	PCx	0.999714
H14.09.057	PCx	0.999714
H14.09.058	PCx	0.999936
H14.09.077	PCx	0.999782
H14.09.079	PCx	0.999782
H14.09.080	PCx	0.999737
H14.09.060	PCx	0.999936
H14.09.039	PCx	0.999926
H14.09.095	PCx	0.999926
H14.09.096	PCx	0.999936
H14.09.074	PCx	0.997488
H14.09.015	PCx	0.99981
H14.09.016	PCx	0.999885
H14.09.023	PCx	0.999885
H14.09.024	PCx	0.999885
H14.09.028	PCx	0.999926
H14.09.076	PCx	0.999936
H14.09.094	PCx	0.99981
H14.09.085	PCx	0.99918
H14.09.003	PCx	0.99918
H14.09.065	PCx	0.999737
H14.09.078	PCx	0.999926
H15.09.106	PCx	0.999926
H14.09.084	PCx	0.999714
H14.09.027	PCx	0.999714
H14.09.011	PCx	0.999714
H14.09.019	TCx	0.999657
H14.09.020	TCx	0.999657
H14.09.045	TCx	0.999657
H14.09.046	TCx	0.999657
H14.09.049	TCx	0.999758
H14.09.050	TCx	0.999657
H14.09.069	TCx	0.997184
H14.09.070	TCx	0.997184
H14.09.081	TCx	0.998909
H14.09.101	TCx	0.99963
H14.09.102	TCx	0.99963
H14.09.001	TCx	0.999855
H14.09.004	TCx	0.999855
H14.09.014	TCx	0.999855
H14.09.030	TCx	0.999657
H14.09.032	TCx	0.999657
H14.09.051	TCx	0.999855
H14.09.052	TCx	0.999855
H15.09.103	TCx	0.985313
H15.09.108	TCx	0.99963
H14.09.053	TCx	0.99963
H14.09.062	TCx	0.99963
H14.09.072	TCx	0.99963
H14.09.090	TCx	0.999657
H14.09.057	TCx	0.999657
H14.09.058	TCx	0.999625
H14.09.077	TCx	0.999807
H14.09.079	TCx	0.999807
H14.09.080	TCx	0.999758
H14.09.060	TCx	0.999625
H14.09.039	TCx	0.99963
H14.09.095	TCx	0.99963
H14.09.096	TCx	0.999625
H14.09.074	TCx	0.998511
H14.09.015	TCx	0.999855
H14.09.017	TCx	0.999945
H14.09.023	TCx	0.999945
H14.09.024	TCx	0.999945
H14.09.028	TCx	0.99963
H14.09.038	TCx	0.99963
H14.09.094	TCx	0.999855
H14.09.085	TCx	0.998234
H14.09.003	TCx	0.998234
H14.09.065	TCx	0.999758
H14.09.078	TCx	0.99963
H15.09.106	TCx	0.99963
H14.09.084	TCx	0.999657
H14.09.027	TCx	0.999657
H14.09.041	TCx	0.999758
H14.09.011	TCx	0.999657
