# Supplementary material for: Regional transcriptome analysis of AMPA and GABAA receptor subunit expression generates E/I signatures of the human brain
Source: Sci Rep. 2020 Jul 9;10:11352. doi: 10.1038/s41598-020-68165-1 (PMC7347860; doi:10.1038/s41598-020-68165-1)
Supplement: Supplementary file 5 — Supplementary file5 [file 41598_2020_68165_MOESM5_ESM.xlsx]

## Sheet: GRIA 1 Nested Tukey HSD
Nested Analysis of Variance GRIA1									STRUCTURE																				SUBSTRUCTURE
substructures nested within structures
Source	DF	Sum of Squares	Mean Square	F Ratio					LSMeans Differences Tukey HSD																				LSMeans Differences Tukey HSD
Model	110	1156.83	10.5166	861.86					α=0.050 Q=3.61101																				α=0.050 Q=4.3776
Error	555	6.7722	0.0122	Prob > F
C. Total	665	1163.6		<.0001*					Level																Least Sq Mean				Level
									hippocampal formation	A															10.9153				[hippocampal formation]CA4	A
Effect Tests									amygdala		B														9.91632				[hippocampal formation]DG	A
									claustrum			C													9.327				[hippocampal formation]CA3	A
Source	Nparm	DF	Sum of Squares	F Ratio	Prob > F				parahippocampal gyrus			C													9.21631				[hippocampal formation]CA1		B
top_level_structure_name	21	21	957.489	3736.6	<.0001*				insula				D												8.98433				[hippocampal formation]CA2		B
structure_abbreviation[top_level_structure_name]	89	89	199.336	183.551	<.0001*				striatum					E											8.8437				[amygdala]BMA			C
									cingulate gyrus					E											8.81199				[amygdala]BLA			C
									temporal lobe					E											8.76554				[amygdala]LA			C	D
									frontal lobe						F										8.53004				[amygdala]ATZ			C	D
									parietal lobe							G									8.4065				[amygdala]COMA				D	E
									subthalamus						F	G									8.38867				[amygdala]CeA					E	F
									occipital lobe								H								8.19575				[hippocampal formation]S						F	G
									hypothalamus								H								8.1301				[claustrum]Cl						F	G
									cerebellar cortex									I							7.67455				[parahippocampal gyrus]PHG-l							G	H
									mesencephalon										J						7.4636				[parahippocampal gyrus]PHG-cos							G	H	I
									pontine tegmentum										J						7.32746				[temporal lobe]FuG-cos							G	H	I	J
									myelencephalon											K					6.84448				[striatum]Acb							G	H	I	J	K
									ventral thalamus												L				6.5926				[striatum]TCd								H	I	J	K	L
									dorsal thalamus													M			6.3103				[cingulate gyrus]CgGf-i								H	I	J	K	L
									globus pallidus														N		5.71077				[insula]SIG								H	I	J	K	L	M
									cerebellar nuclei															O	5.11681				[insula]LIG									I	J	K	L	M	N
									basal part of pons															O	5.03364				[temporal lobe]FuG-its									I	J	K	L	M	N	O
																													[cingulate gyrus]CgGf-s									I	J	K	L	M	N	O
									Levels not connected by same letter are significantly different.																				[temporal lobe]PLP										J	K	L	M	N	O
																													[temporal lobe]ITG-mts											K	L	M	N	O	P
																													[temporal lobe]ITG-its												L	M	N	O	P	Q
																													[striatum]Pu												L	M	N	O	P	Q
																													[temporal lobe]ITG-l												L	M	N	O	P	Q	R
																													[temporal lobe]STG-l												L	M	N	O	P	Q	R
																													[hypothalamus]PrOR												L	M	N	O	P	Q	R
																													[cingulate gyrus]CgGp-s												L	M	N	O	P	Q	R	S
																													[frontal lobe]GRe												L	M	N	O	P	Q	R	S	T
																													[frontal lobe]fro												L	M	N	O	P	Q	R	S	T
																													[temporal lobe]MTG-i													M	N	O	P	Q	R	S	T
																													[frontal lobe]SFG-m														N	O	P	Q	R	S	T
																													[striatum]BCd														N	O	P	Q	R	S	T
																													[temporal lobe]MTG-s														N	O	P	Q	R	S	T
																													[frontal lobe]MOrG															O	P	Q	R	S	T
																													[frontal lobe]SFG-l																P	Q	R	S	T
																													[parietal lobe]AnG-i																P	Q	R	S	T
																													[parietal lobe]Pcu-s																	Q	R	S	T
																													[temporal lobe]STG-i																	Q	R	S	T
																													[parietal lobe]SMG-s																		R	S	T
																													[frontal lobe]orIFG																		R	S	T
																													[striatum]HCd																			S	T
																													[cingulate gyrus]CgGp-i																			S	T
																													[parietal lobe]SMG-i																			S	T
																													[occipital lobe]OTG-s																			S	T
																													[occipital lobe]OTG-i																			S	T
																													[parietal lobe]AnG-s																				T
																													[frontal lobe]MFG-s
																													[frontal lobe]PCLa-i
																													[frontal lobe]PrG-prc
																													[frontal lobe]LOrG
																													[frontal lobe]PrG-il
																													[temporal lobe]HG
																													[myelencephalon]IO
																													[parietal lobe]Pcu-i
																													[temporal lobe]TG
																													[subthalamus]Sb
																													[parietal lobe]SPL-i
																													[frontal lobe]MFG-i
																													[frontal lobe]PrG-sl
																													[parietal lobe]SPL-s
																													[frontal lobe]trIFG
																													[occipital lobe]SOG-s
																													[occipital lobe]LiG-pest
																													[occipital lobe]Cun-pest
																													[mesencephalon]SNC
																													[parietal lobe]PoG-sl
																													[dorsal thalamus]ILc
																													[myelencephalon]Sp5
																													[parietal lobe]PoG-cs
																													[cerebellar cortex]PV-Crus I
																													[occipital lobe]LiG-str
																													[cerebellar cortex]PV-VI
																													[hypothalamus]PHA
																													[mesencephalon]VTA
																													[ventral thalamus]ZI
																													[hypothalamus]LHM
																													[occipital lobe]Cun-str
																													[myelencephalon]GiRt
																													[cerebellar cortex]He-Crus II
																													[cerebellar cortex]PV-Crus II
																													[myelencephalon]LMRt
																													[cerebellar cortex]PV-VIIB
																													[cerebellar cortex]He-Crus I
																													[cerebellar cortex]PV-V
																													[cerebellar cortex]He-VI
																													[cerebellar cortex]He-VIIB
																													[cerebellar cortex]PV-IV
																													[cerebellar cortex]He-VIIIA
																													[mesencephalon]RN
																													[pontine tegmentum]PRF
																													[dorsal thalamus]DTP
																													[dorsal thalamus]ILr
																													[myelencephalon]RaM
																													[myelencephalon]8Ve
																													[mesencephalon]SNR
																													[dorsal thalamus]DTM
																													[myelencephalon]Cu
																													[dorsal thalamus]DTA
																													[dorsal thalamus]MG
																													[dorsal thalamus]DTLv
																													[globus pallidus]GPi
																													[dorsal thalamus]DTLd
																													[ventral thalamus]R
																													[dorsal thalamus]LGd
																													[cerebellar nuclei]Dt
																													[basal part of pons]Pn
																													[myelencephalon]Arc
																													Levels not connected by same letter are significantly different.
[truncated: 11 more columns]

## Sheet: GRIA 2 Nested Tukey HSD
Nested Analysis of Variance GRIA2									STRUCTURE																SUBSTRUCTURE
substructures nested within structures
Source	DF	Sum of Squares	Mean Square	F Ratio					LSMeans Differences Tukey HSD																LSMeans Differences Tukey HSD
Model	110	462.533	4.20484	810.28					α=0.050 Q=3.61101																α=0.050 Q=4.3776
Error	555	2.8801	0.00519	Prob > F
C. Total	665	465.413		<.0001*					Level												Least Sq Mean				Level
									hippocampal formation	A											12.0275				[hippocampal formation]DG	A
Effect Tests									amygdala		B										11.5737				[hippocampal formation]CA1		B
									insula			C	D								11.484				[hippocampal formation]CA3			C
Source	Nparm	DF	Sum of Squares	F Ratio	Prob > F				cingulate gyrus			C									11.4833				[hippocampal formation]CA4			C	D
top_level_structure_name	21	21	437.239	4012.22	<.0001*				occipital lobe			C									11.4742				[amygdala]LA			C	D	E
structure_abbreviation[top_level_structure_name]	89	89	25.2936	54.7653	<.0001*				temporal lobe			C									11.4516				[hippocampal formation]CA2				D	E	F
									parietal lobe			C	D								11.4455				[amygdala]BLA					E	F	G
									parahippocampal gyrus			C	D								11.4413				[amygdala]BMA						F	G	H
									frontal lobe				D								11.4057				[hippocampal formation]S							G	H	I
									claustrum			C	D								11.3754				[parietal lobe]Pcu-s							G	H	I	J
									striatum					E							11.175				[temporal lobe]TG							G	H	I	J	K
									hypothalamus						F						10.5009				[cingulate gyrus]CgGp-s							G	H	I	J	K
									cerebellar cortex						F						10.4808				[parietal lobe]SMG-i							G	H	I	J	K	L
									subthalamus						F						10.4491				[parietal lobe]AnG-s							G	H	I	J	K	L	M
									globus pallidus							G					10.1701				[occipital lobe]LiG-pest							G	H	I	J	K	L	M	N
									ventral thalamus							G	H				10.0759				[temporal lobe]FuG-cos								H	I	J	K	L	M	N
									mesencephalon								H				9.98632				[cingulate gyrus]CgGp-i								H	I	J	K	L	M	N
									cerebellar nuclei									I			9.76857				[temporal lobe]ITG-its								H	I	J	K	L	M	N	O
									dorsal thalamus									I			9.72496				[temporal lobe]MTG-i								H	I	J	K	L	M	N	O
									pontine tegmentum									I			9.68242				[occipital lobe]OTG-i								H	I	J	K	L	M	N	O
									myelencephalon										J		9.37155				[occipital lobe]LiG-str								H	I	J	K	L	M	N	O
									basal part of pons											K	8.65146				[parahippocampal gyrus]PHG-cos								H	I	J	K	L	M	N	O
																									[insula]SIG								H	I	J	K	L	M	N	O
									Levels not connected by same letter are significantly different.																[cingulate gyrus]CgGf-s								H	I	J	K	L	M	N	O
																									[frontal lobe]orIFG								H	I	J	K	L	M	N	O
																									[amygdala]COMA								H	I	J	K	L	M	N	O	P
																									[occipital lobe]OTG-s								H	I	J	K	L	M	N	O	P
																									[insula]LIG								H	I	J	K	L	M	N	O	P	Q
																									[frontal lobe]MOrG								H	I	J	K	L	M	N	O	P	Q
																									[parietal lobe]AnG-i									I	J	K	L	M	N	O	P	Q
																									[occipital lobe]Cun-pest									I	J	K	L	M	N	O	P	Q
																									[temporal lobe]FuG-its									I	J	K	L	M	N	O	P	Q
																									[amygdala]ATZ									I	J	K	L	M	N	O	P	Q
																									[temporal lobe]PLP									I	J	K	L	M	N	O	P	Q
																									[striatum]Acb									I	J	K	L	M	N	O	P	Q
																									[frontal lobe]LOrG									I	J	K	L	M	N	O	P	Q
																									[occipital lobe]Cun-str									I	J	K	L	M	N	O	P	Q
																									[temporal lobe]ITG-mts									I	J	K	L	M	N	O	P	Q
																									[parietal lobe]SMG-s									I	J	K	L	M	N	O	P	Q
																									[frontal lobe]SFG-m									I	J	K	L	M	N	O	P	Q
																									[frontal lobe]PCLa-i									I	J	K	L	M	N	O	P	Q
																									[parietal lobe]Pcu-i									I	J	K	L	M	N	O	P	Q
																									[frontal lobe]SFG-l									I	J	K	L	M	N	O	P	Q
																									[parietal lobe]SPL-i									I	J	K	L	M	N	O	P	Q
																									[temporal lobe]MTG-s									I	J	K	L	M	N	O	P	Q
																									[frontal lobe]fro									I	J	K	L	M	N	O	P	Q
																									[temporal lobe]STG-i									I	J	K	L	M	N	O	P	Q
																									[temporal lobe]STG-l									I	J	K	L	M	N	O	P	Q
																									[occipital lobe]SOG-s									I	J	K	L	M	N	O	P	Q
																									[frontal lobe]GRe									I	J	K	L	M	N	O	P	Q
																									[frontal lobe]MFG-i										J	K	L	M	N	O	P	Q	R
																									[frontal lobe]MFG-s										J	K	L	M	N	O	P	Q	R
																									[parahippocampal gyrus]PHG-l											K	L	M	N	O	P	Q	R
																									[frontal lobe]trIFG												L	M	N	O	P	Q	R
																									[claustrum]Cl												L	M	N	O	P	Q	R
																									[temporal lobe]ITG-l													M	N	O	P	Q	R
																									[parietal lobe]SPL-s													M	N	O	P	Q	R
																									[cingulate gyrus]CgGf-i													M	N	O	P	Q	R
																									[frontal lobe]PrG-prc													M	N	O	P	Q	R
																									[temporal lobe]HG													M	N	O	P	Q	R
																									[parietal lobe]PoG-sl														N	O	P	Q	R
																									[frontal lobe]PrG-sl															O	P	Q	R
																									[parietal lobe]PoG-cs																P	Q	R
																									[frontal lobe]PrG-il																P	Q	R
																									[amygdala]CeA																	Q	R
																									[striatum]HCd																		R	S
																									[striatum]Pu																			S
																									[striatum]TCd																			S
																									[striatum]BCd																			S
																									[hypothalamus]PrOR																				T
																									[cerebellar cortex]He-VI																				T	U
																									[cerebellar cortex]He-VIIB																					U	V
																									[cerebellar cortex]He-VIIIA																					U	V	W
																									[cerebellar cortex]PV-Crus I																					U	V	W
																									[cerebellar cortex]He-Crus II																					U	V	W
																									[cerebellar cortex]PV-VI																					U	V	W
																									[cerebellar cortex]PV-V																					U	V	W
																									[cerebellar cortex]PV-VIIB																					U	V	W	X
																									[cerebellar cortex]He-Crus I																					U	V	W	X
																									[cerebellar cortex]PV-Crus II																					U	V	W	X
																									[subthalamus]Sb																					U	V	W	X
																									[hypothalamus]PHA																						V	W	X
																									[cerebellar cortex]PV-IV																						V	W	X
																									[hypothalamus]LHM																							W	X
																									[ventral thalamus]ZI																								X
																									[dorsal thalamus]ILc
																									[globus pallidus]GPi
																									[myelencephalon]Sp5
																									[mesencephalon]RN
																									[mesencephalon]SNC
																									[mesencephalon]SNR
																									[ventral thalamus]R
																									[mesencephalon]VTA
																									[dorsal thalamus]DTM
																									[dorsal thalamus]ILr
																									[cerebellar nuclei]Dt
																									[myelencephalon]8Ve
																									[dorsal thalamus]DTA
																									[dorsal thalamus]MG
																									[dorsal thalamus]DTP
																									[myelencephalon]GiRt
																									[pontine tegmentum]PRF
																									[dorsal thalamus]DTLd
																									[dorsal thalamus]DTLv
																									[myelencephalon]Cu
																									[myelencephalon]LMRt
																									[myelencephalon]IO
																									[myelencephalon]RaM
																									[dorsal thalamus]LGd
																									[basal part of pons]Pn
																									[myelencephalon]Arc
																									Levels not connected by same letter are significantly different.
[truncated: 4 more columns]

## Sheet: GRIA 3 Nested Tukey HSD
Nested Analysis of Variance GRIA3									STRUCTURE																			SUBSTRUCTURE
substructures nested within structures
Source	DF	Sum of Squares	Mean Square	F Ratio					LSMeans Differences Tukey HSD																			LSMeans Differences Tukey HSD
Model	110	775.512	7.05011	1291.33					α=0.050 Q=3.61101																			α=0.050 Q=4.3776
Error	555	3.03006	0.00546	Prob > F
C. Total	665	778.542		<.0001*					Level															Least Sq Mean				Level
									hippocampal formation	A														10.2002				[hippocampal formation]CA1	A
Effect Tests									amygdala		B													9.48577				[hippocampal formation]CA4	A	B
									parahippocampal gyrus			C												9.35284				[hippocampal formation]CA3		B	C
Source	Nparm	DF	Sum of Squares	F Ratio	Prob > F				parietal lobe				D											9.197				[hippocampal formation]CA2			C	D
top_level_structure_name	21	21	736.914	6427.46	<.0001*				temporal lobe				D											9.18997				[hippocampal formation]DG				D	E
structure_abbreviation[top_level_structure_name]	89	89	38.5975	79.4348	<.0001*				frontal lobe				D											9.1884				[hippocampal formation]S				D	E
									cingulate gyrus				D	E										9.17969				[amygdala]BMA					E	F
									occipital lobe				D	E										9.16673				[amygdala]LA						F
									insula				D	E										9.14673				[amygdala]BLA							G
									striatum					E										9.11172				[amygdala]COMA							G
									claustrum						F									8.65363				[striatum]TCd							G	H
									cerebellar nuclei							G								8.30358				[parahippocampal gyrus]PHG-l							G	H	I
									ventral thalamus								H							8.16118				[amygdala]ATZ								H	I	J
									mesencephalon									I						8.00824				[parahippocampal gyrus]PHG-cos								H	I	J	K
									pontine tegmentum										J					7.75691				[occipital lobe]OTG-s								H	I	J	K
									myelencephalon										J					7.71668				[frontal lobe]SFG-m								H	I	J	K
									subthalamus										J					7.71112				[temporal lobe]FuG-cos								H	I	J	K
									globus pallidus										J					7.67504				[parietal lobe]Pcu-s								H	I	J	K
									dorsal thalamus											K				7.55036				[parietal lobe]AnG-s								H	I	J	K	L
									basal part of pons												L			7.37243				[temporal lobe]STG-l								H	I	J	K	L
									hypothalamus													M		7.22352				[parietal lobe]AnG-i								H	I	J	K	L
									cerebellar cortex														N	6.33985				[frontal lobe]orIFG								H	I	J	K	L
																												[striatum]Pu								H	I	J	K	L
									Levels not connected by same letter are significantly different.																			[occipital lobe]Cun-pest								H	I	J	K	L
																												[parietal lobe]SMG-i								H	I	J	K	L	M
																												[temporal lobe]MTG-i								H	I	J	K	L	M
																												[cingulate gyrus]CgGp-s								H	I	J	K	L	M
																												[cingulate gyrus]CgGf-s								H	I	J	K	L	M
																												[temporal lobe]FuG-its								H	I	J	K	L	M
																												[occipital lobe]SOG-s								H	I	J	K	L	M
																												[parietal lobe]SMG-s								H	I	J	K	L	M
																												[temporal lobe]ITG-its								H	I	J	K	L	M
																												[cingulate gyrus]CgGp-i									I	J	K	L	M	N
																												[frontal lobe]SFG-l										J	K	L	M	N
																												[parietal lobe]PoG-sl										J	K	L	M	N
																												[temporal lobe]ITG-mts										J	K	L	M	N
																												[frontal lobe]PrG-il										J	K	L	M	N
																												[frontal lobe]MFG-s										J	K	L	M	N
																												[occipital lobe]LiG-pest										J	K	L	M	N
																												[temporal lobe]MTG-s										J	K	L	M	N
																												[frontal lobe]MOrG										J	K	L	M	N
																												[occipital lobe]OTG-i										J	K	L	M	N
																												[frontal lobe]fro										J	K	L	M	N
																												[parietal lobe]Pcu-i										J	K	L	M	N
																												[frontal lobe]PrG-sl										J	K	L	M	N
																												[frontal lobe]PCLa-i										J	K	L	M	N
																												[frontal lobe]PrG-prc										J	K	L	M	N
																												[frontal lobe]MFG-i										J	K	L	M	N
																												[insula]SIG										J	K	L	M	N
																												[parietal lobe]SPL-i										J	K	L	M	N
																												[frontal lobe]trIFG										J	K	L	M	N
																												[temporal lobe]PLP										J	K	L	M	N
																												[frontal lobe]GRe										J	K	L	M	N
																												[frontal lobe]LOrG										J	K	L	M	N
																												[temporal lobe]TG										J	K	L	M	N	O
																												[temporal lobe]ITG-l										J	K	L	M	N	O
																												[parietal lobe]SPL-s										J	K	L	M	N	O	P
																												[insula]LIG										J	K	L	M	N	O	P
																												[temporal lobe]HG										J	K	L	M	N	O	P
																												[temporal lobe]STG-i											K	L	M	N	O	P
																												[occipital lobe]LiG-str												L	M	N	O	P	Q
																												[parietal lobe]PoG-cs													M	N	O	P	Q	R
																												[cingulate gyrus]CgGf-i													M	N	O	P	Q	R
																												[striatum]BCd														N	O	P	Q	R
																												[occipital lobe]Cun-str															O	P	Q	R
																												[striatum]Acb																P	Q	R
																												[striatum]HCd																	Q	R	S
																												[amygdala]CeA																		R	S
																												[mesencephalon]SNC																			S	T
																												[claustrum]Cl																				T
																												[ventral thalamus]ZI																					U
																												[myelencephalon]GiRt																					U
																												[cerebellar nuclei]Dt																					U
																												[dorsal thalamus]LGd																					U
																												[myelencephalon]Cu
																												[myelencephalon]Sp5
																												[mesencephalon]SNR
																												[myelencephalon]LMRt
																												[myelencephalon]8Ve
																												[ventral thalamus]R
																												[dorsal thalamus]DTLv
																												[pontine tegmentum]PRF
																												[dorsal thalamus]MG
																												[mesencephalon]VTA
																												[subthalamus]Sb
																												[globus pallidus]GPi
																												[dorsal thalamus]DTLd
																												[dorsal thalamus]DTA
																												[mesencephalon]RN
																												[dorsal thalamus]DTP
																												[hypothalamus]LHM
																												[basal part of pons]Pn
																												[dorsal thalamus]DTM
																												[dorsal thalamus]ILc
																												[hypothalamus]PrOR
																												[myelencephalon]RaM
																												[myelencephalon]IO
																												[hypothalamus]PHA
																												[myelencephalon]Arc
																												[dorsal thalamus]ILr
																												[cerebellar cortex]He-Crus I
																												[cerebellar cortex]He-VI
																												[cerebellar cortex]PV-IV
																												[cerebellar cortex]PV-Crus I
																												[cerebellar cortex]PV-VI
																												[cerebellar cortex]PV-V
																												[cerebellar cortex]He-VIIB
																												[cerebellar cortex]He-VIIIA
																												[cerebellar cortex]He-Crus II
																												[cerebellar cortex]PV-Crus II
																												[cerebellar cortex]PV-VIIB
																												Levels not connected by same letter are significantly different.
[truncated: 3 more columns]

## Sheet: GRIA 4 Nested Tukey HSD
Nested Analysis of Variance GRIA4,									STRUCTURE																								SUBSTRUCTURE
substructures nested within structures
Source	DF	Sum of Squares	Mean Square	F Ratio					LSMeans Differences Tukey HSD																								LSMeans Differences Tukey HSD
Model	110	292.521	2.65928	13714					α=0.050 Q=3.61101																								α=0.050 Q=4.3776
Error	555	0.10762	0.00019	Prob > F
C. Total	665	292.628		<.0001*					Level																				Least Sq Mean				Level
									ventral thalamus	A																			11.1023				[ventral thalamus]R	A
Effect Tests									cerebellar nuclei		B																		11.0001				[myelencephalon]IO	A
									claustrum			C																	10.9308				[myelencephalon]GiRt		B
Source	Nparm	DF	Sum of Squares	F Ratio	Prob > F				cerebellar cortex				D																10.8661				[cerebellar nuclei]Dt		B
top_level_structure_name	21	21	255.981	62862.1	<.0001*				pontine tegmentum					E															10.7207				[cerebellar cortex]He-VI		B
structure_abbreviation[top_level_structure_name]	89	89	36.5394	2117.24	<.0001*				myelencephalon						F														10.6792				[cerebellar cortex]He-Crus I		B
									basal part of pons						F														10.6727				[cerebellar cortex]PV-V		B
									dorsal thalamus							G													10.6119				[cerebellar cortex]PV-IV			C
									insula								H												10.3005				[dorsal thalamus]MG			C	D
									parietal lobe									I											10.2695				[claustrum]Cl			C	D
									temporal lobe										J										10.259				[cerebellar cortex]PV-VI				D	E
									parahippocampal gyrus											K									10.2263				[cerebellar cortex]PV-Crus I					E	F
									occipital lobe											K	L								10.2098				[ventral thalamus]ZI						F	G
									frontal lobe												L								10.2081				[myelencephalon]RaM							G	H
									cingulate gyrus													M							10.1634				[cerebellar cortex]PV-VIIB								H	I
									hypothalamus														N						10.1415				[cerebellar cortex]He-VIIB									I
									mesencephalon															O					10.0509				[cerebellar cortex]He-Crus II										J
									globus pallidus																P				9.86861				[dorsal thalamus]DTM										J
									amygdala																	Q			9.57205				[cerebellar cortex]PV-Crus II										J
									subthalamus																		R		8.69841				[cerebellar cortex]He-VIIIA										J
									hippocampal formation																		R		8.69425				[pontine tegmentum]PRF										J
									striatum																			S	8.61103				[dorsal thalamus]DTLd											K
																																	[basal part of pons]Pn											K
									Levels not connected by same letter are significantly different.																								[dorsal thalamus]DTP											K
																																	[mesencephalon]RN											K
																																	[myelencephalon]LMRt											K	L
																																	[myelencephalon]8Ve												L	M
																																	[dorsal thalamus]ILc												L	M
																																	[dorsal thalamus]LGd													M
																																	[dorsal thalamus]ILr													M
																																	[myelencephalon]Sp5														N
																																	[dorsal thalamus]DTA														N	O
																																	[myelencephalon]Cu															O	P
																																	[parietal lobe]Pcu-s															O	P
																																	[temporal lobe]FuG-cos																P
																																	[parietal lobe]AnG-s																P
																																	[occipital lobe]OTG-i
																																	[temporal lobe]FuG-its
																																	[parietal lobe]AnG-i
																																	[insula]SIG
																																	[parietal lobe]SMG-s
																																	[temporal lobe]ITG-mts
																																	[parietal lobe]SPL-i
																																	[temporal lobe]ITG-its
																																	[parietal lobe]SMG-i
																																	[frontal lobe]SFG-l
																																	[insula]LIG
																																	[cingulate gyrus]CgGp-s
																																	[temporal lobe]MTG-i
																																	[temporal lobe]MTG-s
																																	[parahippocampal gyrus]PHG-cos
																																	[frontal lobe]fro
																																	[occipital lobe]LiG-pest
																																	[frontal lobe]orIFG
																																	[temporal lobe]TG
																																	[dorsal thalamus]DTLv
																																	[temporal lobe]PLP
																																	[hypothalamus]LHM
																																	[parietal lobe]Pcu-i
																																	[hypothalamus]PHA
																																	[temporal lobe]STG-l
																																	[frontal lobe]GRe
																																	[frontal lobe]MFG-i
																																	[occipital lobe]OTG-s
																																	[myelencephalon]Arc
																																	[frontal lobe]PrG-prc
																																	[occipital lobe]Cun-pest
																																	[frontal lobe]MOrG
																																	[temporal lobe]STG-i
																																	[frontal lobe]PrG-il
																																	[frontal lobe]SFG-m
																																	[parietal lobe]PoG-sl
																																	[mesencephalon]SNR
																																	[frontal lobe]MFG-s
																																	[parietal lobe]SPL-s
																																	[mesencephalon]VTA
																																	[frontal lobe]PCLa-i
																																	[cingulate gyrus]CgGp-i
																																	[parahippocampal gyrus]PHG-l
																																	[occipital lobe]SOG-s
																																	[temporal lobe]ITG-l
																																	[temporal lobe]HG
																																	[frontal lobe]LOrG
																																	[parietal lobe]PoG-cs
																																	[cingulate gyrus]CgGf-s
																																	[occipital lobe]LiG-str
																																	[frontal lobe]PrG-sl
																																	[occipital lobe]Cun-str
																																	[frontal lobe]trIFG
																																	[cingulate gyrus]CgGf-i
																																	[amygdala]LA
																																	[hypothalamus]PrOR
																																	[globus pallidus]GPi
																																	[amygdala]CeA
																																	[amygdala]BMA
																																	[amygdala]BLA
																																	[amygdala]COMA
																																	[hippocampal formation]DG
																																	[hippocampal formation]S
																																	[amygdala]ATZ
																																	[mesencephalon]SNC
																																	[hippocampal formation]CA4
																																	[striatum]Acb
																																	[hippocampal formation]CA1
																																	[subthalamus]Sb
																																	[striatum]Pu
																																	[striatum]HCd
																																	[striatum]BCd
																																	[striatum]TCd
																																	[hippocampal formation]CA2
																																	[hippocampal formation]CA3
																																	Levels not connected by same letter are significantly different.
[truncated: 6 more columns]
