# Supplementary material for: Regional transcriptome analysis of AMPA and GABAA receptor subunit expression generates E/I signatures of the human brain
Source: Sci Rep. 2020 Jul 9;10:11352. doi: 10.1038/s41598-020-68165-1 (PMC7347860; doi:10.1038/s41598-020-68165-1)
Supplement: Supplementary file 6 — Supplementary file6 [file 41598_2020_68165_MOESM6_ESM.xlsx]

## Sheet: Pvclust results
Edge #	Left branch	Right branch	Selective inference (SI) p-value	SI standard error (SE)	Approximately unbiased (AU) p-value	AU SE	Bootstrap probability (BP) p-value	BP SE	Signed distance (V)	Curvature (C)	Chi-square test p-value (PCHI)
1	He-Crus II	PV-Crus II	0.972762	0.00263509	0.992718	0.000869007	0.885193	0.00188712	-1.8222	0.620843	3.29634e-132
2	MFG-i	Pcu-i	0.984721	0.00277553	0.999468	0.0001405	0.361227	0.0028289	-1.45886	1.81404	1.40663e-12
3	MFG-s	PCLa-i	0.909988	0.00712421	0.991737	0.000940019	0.396491	0.00278379	-1.06733	1.32977	0.000321249
4	fro	GRe	0.93279	0.00509674	0.990521	0.00098041	0.577302	0.00284165	-1.27068	1.07568	4.43668e-11
5	SFG-l	SMG-s	0.922577	0.013112	0.997548	0.000653119	0.183979	0.00228185	-0.956482	1.85679	0.210094
6	AnG-s	SMG-i	0.640279	0.0201722	0.952169	0.00417457	0.288186	0.00255828	-0.553784	1.11248	9.31013e-18
7	CgGp-s	MTG-i	0.729551	0.0134482	0.91269	0.00595833	0.669278	0.00270713	-0.897715	0.459795	0.00283039
8	orIFG	OTG-s	0.934076	0.00557305	0.995245	0.000577286	0.371789	0.00276864	-1.13303	1.46015	1.58877e-60
9	LIG	SIG	0.841568	0.0099695	0.974892	0.00224388	0.482716	0.00286018	-0.957389	1.00073	9.03722e-25
10	AnG-i	5	0.868787	0.0164768	0.989169	0.00208421	0.315591	0.00271756	-0.908089	1.38815	2.37838e-67
11	MOrG	MTG-s	0.63888	0.0160288	0.892131	0.00685484	0.572089	0.00284359	-0.709817	0.528123	1.44821e-59
12	ITG-its	ITG-mts	0.764392	0.0132137	0.957036	0.00348919	0.461928	0.0028401	-0.81085	0.906428	2.49882e-43
13	FuG-cos	PHG-cos	0.892598	0.0071873	0.97509	0.00221928	0.690231	0.00268675	-1.22901	0.732502	0.0202091
14	PrG-il	PrG-prc	0.854134	0.0104145	0.984064	0.00166428	0.376377	0.00274537	-0.915496	1.2305	6.63527e-10
15	SPL-i	2	0.933318	0.00926844	0.994408	0.00114115	0.412057	0.00287298	-1.15733	1.37958	0.157004
16	HG	LOrG	0.485506	0.0202918	0.867825	0.0080053	0.42478	0.00281169	-0.463245	0.652926	6.91491e-55
17	OTG-i	6	0.901595	0.0158736	0.996081	0.000996825	0.198627	0.00235242	-0.906236	1.75277	6.23658e-28
18	PrG-sl	trIFG	0.798208	0.011823	0.963883	0.00302921	0.483702	0.00284848	-0.878388	0.919252	0.000228812
19	PV-VIIB	1	0.861898	0.00867072	0.966339	0.00284246	0.670342	0.00273224	-1.13519	0.694333	2.50472e-29
20	PLP	12	0.0203593	0.0298591	0.744973	0.0140636	0.265684	0.00257179	-0.0164163	0.642337	0
21	PV-Crus I	PV-VI	0.997042	0.000423474	0.999479	9.00319e-05	0.921908	0.0016546	-2.34855	0.930524	1.99808e-07
22	FuG-its	9	0.613274	0.0207383	0.937703	0.00517556	0.328443	0.0026574	-0.545778	0.989995	3.54843e-85
23	Cun-pest	LiG-pest	0.728954	0.0165905	0.966553	0.00311516	0.314216	0.0026253	-0.674227	1.15816	2.23514e-40
24	SOG-s	SPL-s	0.179083	0.0295686	0.814053	0.0115564	0.271647	0.00253342	-0.142546	0.750385	1.95615e-135
25	3	16	0	0	0	0	0	0	0	0	0
26	SFG-m	STG-l	0.785396	0.0141047	0.976035	0.00236648	0.323696	0.00264893	-0.760299	1.21769	1.2906e-43
27	CgGp-i	8	0.975078	0.00496038	0.999588	0.000125921	0.179255	0.00228216	-1.21325	2.13145	1.28909e-36
28	Pcu-s	17	0.996288	0.000885235	0.999966	1.20126e-05	0.231404	0.00252862	-1.62429	2.35852	0.496068
29	He-VIIB	He-VIIIA	0.670085	0.0153715	0.906598	0.00621052	0.568608	0.00283861	-0.746463	0.573631	8.57654e-83
30	4	11	0	0	0	0	0	0	0	0	0
31	18	24	0.221565	0.0312722	0.860112	0.00967699	0.225977	0.00236278	-0.164329	0.916491	1.37899e-57
32	He-Crus I	He-VI	0.707562	0.01459	0.927804	0.00516188	0.536225	0.00284244	-0.775277	0.68435	4.91013e-81
33	Cun-str	LiG-str	0.975737	0.00219869	0.996344	0.000429514	0.730781	0.00261298	-1.64875	1.03357	8.57459e-07
34	14	25	0	0	0.573585	0.0309717	0.206121	0.00233827	0.317222	0.502732	0.000276624
35	PV-IV	PV-V	0.988251	0.00249856	0.999838	5.19824e-05	0.208938	0.00241993	-1.39233	2.20245	2.44037e-11
36	STG-i	10	0	0	0.604894	0.017244	0.186693	0.00223334	0.312057	0.578092	1.491e-55
37	TG	15	0.389264	0.0276275	0.896433	0.00771801	0.257786	0.00246653	-0.305649	0.955837	1.0148e-19
38	CgGf-s	ITG-l	0.955143	0.0074569	0.998359	0.000413291	0.259873	0.0025752	-1.14818	1.79192	0.00102881
39	26	30	0	0	0	0	0	0	0	0	0
40	PoG-sl	23	0.760756	0.014885	0.965529	0.00319252	0.379989	0.00275207	-0.756646	1.06216	7.2302e-142
41	20	22	0.572898	0.0476767	0.961999	0.00727337	0.178831	0.00224805	-0.427271	1.3471	1.67758e-74
42	7	39	0	0	0	0	0	0	0	0	0
43	27	36	0	0	0.105697	0.020622	0.0898022	0.00180261	1.29586	0.046115	1.10787e-134
44	19	29	0.982834	0.00163929	0.998321	0.000212767	0.634887	0.00281157	-1.63883	1.294	0.0972666
45	32	35	0.995813	0.000871751	0.999911	2.65103e-05	0.379015	0.00287383	-1.72002	2.02809	0.000672354
46	CgGf-i	38	0.826347	0.0225956	0.988853	0.00231021	0.224917	0.002436	-0.764812	1.5205	6.88795e-11
47	PHG-l	13	0.968723	0.00272747	0.996467	0.000413447	0.607119	0.00283177	-1.48277	1.21095	0.000661166
48	BCd	HCd	0.984882	0.0015025	0.998746	0.000166884	0.599125	0.00283966	-1.63678	1.38569	2.19668e-45
49	28	43	0.496055	0.0523473	0.947044	0.00956669	0.186901	0.00229945	-0.363734	1.25311	3.20878e-144
50	Pu	TCd	0.968822	0.00271544	0.996431	0.00041668	0.611887	0.00282569	-1.48727	1.20303	0.000220106
51	34	37	0.559243	0.0596969	0.970833	0.00693728	0.132076	0.00204793	-0.388277	1.50491	4.1532e-164
52	PoG-cs	33	0.991733	0.000926703	0.999511	7.38225e-05	0.568433	0.00286351	-1.73467	1.56229	1.15486e-113
53	31	51	0.727001	0.0425496	0.986614	0.00352963	0.137022	0.00208156	-0.560521	1.65432	2.17072e-137
54	ATZ	COMA	0.748555	0.0130368	0.93511	0.00471782	0.585641	0.00282522	-0.865658	0.649311	5.23126e-12
55	BLA	BMA	0.0461218	0.0171548	0.537228	0.0144948	0.507571	0.0028427	-0.0562153	0.0372365	1.37394e-33
56	41	46	0	0	0	0	0	0	0	0	0
57	DTA	DTLv	0.930063	0.00578553	0.993932	0.000714819	0.415349	0.00280623	-1.14719	1.361	1.36996e-06
58	21	45	0.96644	0.00314203	0.997603	0.000313229	0.456223	0.00285414	-1.3553	1.46525	9.75768e-13
59	40	53	0	0	0	0	0	0	0	0	0
60	DTM	MG	0.769913	0.0146476	0.970824	0.00278077	0.34819	0.00269482	-0.751415	1.14163	2.77459e-17
61	ILc	LHM	0	0	0.74205	0.0143397	0.172326	0.00213328	0.147668	0.797346	5.90973e-68
62	8Ve	SNR	0.978045	0.00439751	0.999567	0.000131743	0.215402	0.0024429	-1.27137	2.05919	2.70798e-10
63	CA2	CA3	0.822197	0.010329	0.94874	0.00399787	0.697081	0.00266235	-1.07439	0.558368	4.94065e-05
64	42	56	0.179874	0.0307758	0.841065	0.0103476	0.232952	0.00238255	-0.134843	0.864002	6.81839e-07
65	Dt	R	0.937895	0.00519754	0.994478	0.000652919	0.438966	0.00283219	-1.19385	1.34744	7.07004e-11
66	Cu	57	0.441631	0.0264005	0.909586	0.00695935	0.262733	0.00248063	-0.351634	0.986575	1.13528e-14
67	Sp5	VTA	0	0	0	0	0	0	0	0	0
68	PRF	RN	0.964944	0.00647852	0.998916	0.000303628	0.251873	0.0025904	-1.19879	1.8674	7.86973e-111
69	GiRt	ZI	0.658735	0.0198655	0.956704	0.00391802	0.284685	0.00254489	-0.572339	1.14132	0.000100482
70	PHA	61	0	0	0	0	0	0	0	0	0
71	LA	55	0.346445	0.0201388	0.761169	0.0114069	0.508824	0.00283798	-0.366095	0.343974	5.25764e-46
72	48	50	0.984207	0.00152304	0.998049	0.000244565	0.715926	0.00264041	-1.72841	1.15763	1.48065e-54
73	DTLd	60	0.719281	0.0362385	0.982501	0.00376621	0.16789	0.00218446	-0.572927	1.53546	5.65673e-10
74	DTP	RaM	0	0	0.745716	0.0141013	0.244981	0.00245696	0.0146489	0.675719	1.65487e-143
75	CA1	CA4	0.240368	0.0225893	0.762831	0.0115664	0.395998	0.00277516	-0.225859	0.489578	5.47604e-22
76	62	66	0	0	0	0	0	0	0	0	0
77	44	58	0.987104	0.00135698	0.999212	0.000112896	0.527503	0.00287814	-1.6147	1.5457	2.34917e-28
78	Acb	CeA	0.991296	0.00189353	0.999867	4.30499e-05	0.248751	0.00258288	-1.48379	2.16222	9.30525e-25
79	49	59	0.194402	0.0302862	0.837081	0.0105703	0.246734	0.00243418	-0.148863	0.833667	5.26081e-27
80	S	54	0	0	0.783007	0.0266497	0.144919	0.00205041	0.138043	0.920434	2.10189e-54
81	47	64	0	0	0.668282	0.0283589	0.204578	0.00233121	0.195103	0.630278	9.70975e-07
82	LMRt	68	0	0	0	0	0	0	0	0	0
83	ILr	74	0.0867274	0.0587528	0.832241	0.0207477	0.200531	0.0023269	-0.0616668	0.901393	2.76003e-58
84	DG	75	0.946988	0.00420895	0.993239	0.0007296	0.57672	0.0028524	-1.33161	1.1381	5.66713e-05
85	67	82	0	0	0	0	0	0	0	0	0
86	LGd	65	0.766122	0.0150626	0.971565	0.00275624	0.333615	0.0026657	-0.737182	1.16713	1.17289e-40
87	71	80	0.937885	0.00529729	0.994989	0.000608201	0.410589	0.00280324	-1.17452	1.40055	0.00648451
88	GPi	76	0	0	0	0	0	0	0	0	0
89	69	85	0	0	0	0	0	0	0	0	0
90	73	88	0.413332	0.0513987	0.926783	0.0112974	0.197556	0.00230738	-0.300929	1.15131	0.00321266
91	Sb	SNC	0.944968	0.00469952	0.994817	0.00062004	0.473094	0.00284518	-1.24794	1.31544	8.93697e-103
92	Cl	81	0.55144	0.0496954	0.965619	0.0066172	0.150103	0.00207843	-0.391992	1.42799	0.00315402
93	PrOR	70	0	0	0	0	0	0	0	0	0
94	52	79	0.266571	0.0510818	0.874863	0.0157766	0.225498	0.00242199	-0.197963	0.95172	3.12073e-27
95	Pn	86	0.488024	0.0223285	0.892031	0.00738898	0.355954	0.00271101	-0.434054	0.803349	3.32625e-47
96	78	87	0.595097	0.0208194	0.925205	0.00593063	0.361654	0.00272528	-0.54347	0.897511	2.79279e-208
97	IO	89	0	0	0	0	0	0	0	0	0
98	63	84	0.992298	0.000850894	0.998916	0.000150624	0.819141	0.00231031	-1.98916	1.07706	1.63521e-26
99	83	90	0.297154	0.0254549	0.830692	0.0101051	0.326359	0.00265858	-0.253457	0.703448	3.76589e-84
100	72	91	0.285224	0.022805	0.779182	0.0113987	0.409698	0.00280524	-0.270556	0.498878	7.40934e-182
101	93	97	0	0	0.777367	0.027039	0.127686	0.00193171	0.187034	0.950366	4.54593e-06
102	92	94	0.954038	0.00697248	0.997368	0.000589443	0.357207	0.00281142	-1.21225	1.57818	1.93525e-49
103	Arc	95	0.419125	0.0237554	0.872532	0.0083245	0.341005	0.0026907	-0.36436	0.774081	3.37793e-92
104	99	103	0.741229	0.0130481	0.922877	0.00537382	0.642286	0.00274308	-0.894634	0.530058	1.54935e-18
105	96	100	0.627867	0.0202523	0.941525	0.00491734	0.328197	0.00265366	-0.561402	1.0063	1.19899e-58
106	77	101	0.668783	0.0401249	0.976591	0.00477482	0.17014	0.00219177	-0.517166	1.47078	2.89039e-08
107	102	105	0	0	0.203363	0.0288511	0.0990207	0.0017836	1.05841	0.228741	1.33243e-69
108	98	107	0.743602	0.0159064	0.967159	0.00307742	0.333457	0.00266387	-0.705101	1.13549	3.56245e-19
109	104	106	0.743602	0.0159064	0.967159	0.00307742	0.333457	0.00266387	-0.705101	1.13549	3.56245e-19
110	108	109	1	0	1	0	1	0	0	0	0
