# Supplementary material for: Regional transcriptome analysis of AMPA and GABAA receptor subunit expression generates E/I signatures of the human brain
Source: Sci Rep. 2020 Jul 9;10:11352. doi: 10.1038/s41598-020-68165-1 (PMC7347860; doi:10.1038/s41598-020-68165-1)
Supplement: Supplementary file 7 — Supplementary file7 [file 41598_2020_68165_MOESM7_ESM.xlsx]

## Sheet: Microarray nested ANOVA
MICROARRAY NESTED ANOVA. SUBSTRUCTURES NESTED WITHIN STRUCTURES
Analysis of Variance							LSMeans Differences Tukey HSD													LSMeans Differences Tukey HSD
							α=0.050 Q=3.61101													α=0.050 Q=4.3776
Source	DF	Sum of Squares	Mean Square	F Ratio
Model	110	78.2733	0.711576	425.951			Level									Least Sq Mean				Level																											Least Sq Mean
Error	555	0.92716	0.001671	Prob > F			temporal lobe	A								0.986484				[frontal lobe]fro	A																										0.99296
C. Total	665	79.2005		<.0001*			frontal lobe	A								0.978961				[temporal lobe]MTG-i	A																										0.992168
							insula	A	B							0.977506				[frontal lobe]GRe	A																										0.992166
							cingulate gyrus	A	B							0.972207				[temporal lobe]MTG-s	A																										0.991958
							parietal lobe	A	B							0.967059				[temporal lobe]STG-i	A																										0.991776
							parahippocampal gyrus	A	B							0.95773				[frontal lobe]MOrG	A																										0.991363
							occipital lobe		B							0.945883				[temporal lobe]ITG-its	A																										0.991211
							subthalamus			C						0.668962				[cingulate gyrus]CgGp-s	A																										0.991192
							claustrum			C						0.657752				[temporal lobe]STG-l	A																										0.990877
							mesencephalon			C						0.644845				[temporal lobe]ITG-mts	A																										0.99069
							globus pallidus			C	D					0.607769				[frontal lobe]SFG-l	A																										0.987949
							striatum				D					0.576803				[temporal lobe]FuG-its	A																										0.987391
							amygdala				D					0.569085				[frontal lobe]SFG-m	A																										0.985745
							hypothalamus				D					0.544553				[temporal lobe]ITG-l	A																										0.985015
							pontine tegmentum					E				0.42868				[temporal lobe]PLP	A																										0.984306
							cerebellar cortex					E				0.40889				[parietal lobe]AnG-i	A																										0.98335
							dorsal thalamus					E				0.407907				[parietal lobe]Pcu-s	A																										0.983221
							ventral thalamus					E				0.402913				[parietal lobe]SMG-i	A																										0.982728
							myelencephalon						F			0.223442				[occipital lobe]OTG-i	A																										0.982694
							cerebellar nuclei						F			0.191417				[parietal lobe]SMG-s	A																										0.982464
							basal part of pons							G		0.068613				[temporal lobe]TG	A																										0.982367
							hippocampal formation								H	-0.0369425				[temporal lobe]HG	A																										0.980964
																				[frontal lobe]orIFG	A																										0.980868
							Levels not connected by same letter are significantly different.													[frontal lobe]LOrG	A																										0.980558
																				[frontal lobe]PCLa-i	A																										0.980364
																				[cingulate gyrus]CgGp-i	A																										0.979702
																				[insula]LIG	A																										0.978973
																				[frontal lobe]MFG-s	A																										0.978361
																				[insula]SIG	A																										0.976039
																				[frontal lobe]PrG-prc	A																										0.975931
																				[parietal lobe]AnG-s	A																										0.974444
																				[parietal lobe]Pcu-i	A																										0.97298
																				[parietal lobe]SPL-i	A																										0.971011
																				[parietal lobe]SPL-s	A																										0.970974
																				[occipital lobe]OTG-s	A																										0.970198
																				[temporal lobe]FuG-cos	A																										0.969079
																				[frontal lobe]MFG-i	A																										0.968993
																				[cingulate gyrus]CgGf-s	A																										0.967722
																				[frontal lobe]PrG-il	A																										0.966106
																				[parahippocampal gyrus]PHG-cos	A																										0.963407
																				[frontal lobe]PrG-sl	A																										0.963042
																				[frontal lobe]trIFG	A																										0.961046
																				[occipital lobe]LiG-pest	A																										0.956704
																				[parahippocampal gyrus]PHG-l	A																										0.952053
																				[cingulate gyrus]CgGf-i	A																										0.95021
																				[occipital lobe]SOG-s	A																										0.948065
																				[occipital lobe]Cun-pest	A																										0.930677
																				[parietal lobe]PoG-cs	A																										0.926314
																				[occipital lobe]Cun-str	A																										0.924139
																				[parietal lobe]PoG-sl	A																										0.923107
																				[mesencephalon]SNC	A																										0.90905
																				[occipital lobe]LiG-str	A																										0.908706
																				[amygdala]LA		B																									0.675953
																				[subthalamus]Sb		B																									0.668962
																				[claustrum]Cl		B																									0.657752
																				[hypothalamus]LHM		B	C																								0.650992
																				[striatum]Acb		B	C																								0.649449
																				[myelencephalon]Sp5		B	C	D																							0.627067
																				[striatum]HCd		B	C	D	E																						0.61249
																				[globus pallidus]GPi		B	C	D	E																						0.607769
																				[amygdala]COMA		B	C	D	E	F																					0.604009
																				[amygdala]CeA		B	C	D	E	F	G																				0.601489
																				[striatum]BCd		B	C	D	E	F	G	H																			0.592037
																				[mesencephalon]VTA		B	C	D	E	F	G	H																			0.591005
																				[mesencephalon]RN		B	C	D	E	F	G	H	I																		0.579068
																				[hypothalamus]PHA			C	D	E	F	G	H	I	J																	0.553818
																				[dorsal thalamus]ILr			C	D	E	F	G	H	I	J																	0.553589
																				[striatum]Pu			C	D	E	F	G	H	I	J																	0.550875
																				[amygdala]BMA				D	E	F	G	H	I	J																	0.54479
																				[ventral thalamus]ZI				D	E	F	G	H	I	J																	0.543183
																				[hippocampal formation]S					E	F	G	H	I	J	K																0.509776
																				[amygdala]BLA						F	G	H	I	J	K	L															0.501735
																				[mesencephalon]SNR							G	H	I	J	K	L															0.500258
																				[dorsal thalamus]DTA								H	I	J	K	L	M														0.495353
																				[dorsal thalamus]DTM								H	I	J	K	L	M														0.494673
																				[dorsal thalamus]DTP								H	I	J	K	L	M	N													0.49025
																				[amygdala]ATZ									I	J	K	L	M	N	O												0.486531
																				[striatum]TCd									I	J	K	L	M	N	O	P											0.479164
																				[dorsal thalamus]ILc										J	K	L	M	N	O	P	Q										0.46382
																				[cerebellar cortex]He-VIIIA										J	K	L	M	N	O	P	Q	R									0.456678
																				[cerebellar cortex]He-VI										J	K	L	M	N	O	P	Q	R									0.456477
																				[cerebellar cortex]He-VIIB											K	L	M	N	O	P	Q	R									0.430548
																				[hypothalamus]PrOR											K	L	M	N	O	P	Q	R									0.428848
																				[pontine tegmentum]PRF											K	L	M	N	O	P	Q	R									0.42868
																				[cerebellar cortex]He-Crus I											K	L	M	N	O	P	Q	R									0.428471
																				[cerebellar cortex]PV-IV											K	L	M	N	O	P	Q	R									0.42546
																				[myelencephalon]8Ve											K	L	M	N	O	P	Q	R									0.414074
																				[cerebellar cortex]PV-V												L	M	N	O	P	Q	R									0.404966
																				[dorsal thalamus]DTLv													M	N	O	P	Q	R									0.39252
																				[cerebellar cortex]He-Crus II														N	O	P	Q	R									0.3891
																				[cerebellar cortex]PV-Crus II															O	P	Q	R									0.384646
																				[cerebellar cortex]PV-VI																P	Q	R									0.382943
																				[cerebellar cortex]PV-VIIB																P	Q	R									0.381595
																				[dorsal thalamus]DTLd																	Q	R	S								0.373694
																				[dorsal thalamus]MG																	Q	R	S	T							0.361579
																				[cerebellar cortex]PV-Crus I																		R	S	T							0.356901
																				[myelencephalon]Cu																			S	T	U						0.2734
																				[myelencephalon]RaM																			S	T	U						0.270788
																				[ventral thalamus]R																				T	U						0.262642
																				[myelencephalon]GiRt																					U						0.247087
																				[myelencephalon]LMRt																					U	V					0.20206
																				[cerebellar nuclei]Dt																					U	V					0.191417
																				[hippocampal formation]DG																						V	W				0.112188
																				[myelencephalon]Arc																						V	W	X			0.101177
																				[basal part of pons]Pn																							W	X			0.068613
																				[dorsal thalamus]LGd																							W	X			0.0456822
																				[hippocampal formation]CA1																								X			0.0023026
																				[hippocampal formation]CA2																									Y		-0.1902022
																				[hippocampal formation]CA3																										Z	-0.3147737
																				[hippocampal formation]CA4																										Z	-0.3409455
																				[myelencephalon]IO																										Z	-0.3481153
																				Levels not connected by same letter are significantly different.

## Sheet: RNAseq_ADTBI
RNAseq DATA_ADTBI
Analysis of Variance
Source	DF	Sum of Squares	Mean Square	F Ratio	Prob > F
Structure	3	4.9203	1.6401	2227.35	<.0001
Error	189	0.13917	0.00074
C. Total	192	5.05947
Means for Oneway Anova
Level	Number	Mean	Std Error	Lower 95%	Upper 95%
FWM	47	0.997351	0.00396	0.98954	1.0052
HIP	50	0.634241	0.00384	0.62667	0.6418
PCx	46	0.999419	0.004	0.99153	1.0073
TCx	50	0.999227	0.00384	0.99166	1.0068
Std Error uses a pooled estimate of error variance
Means Comparisons
Comparisons with a control using Dunnett's Method
Control Group = PCx
Confidence Quantile
|d|	Alpha
2.36504	0.05
LSD Threshold Matrix
Level	Abs(Dif)-LSD	p-Value
PCx	-0.0133818	1
TCx	-0.0129192	1
FWM	-0.0112423	0.9669
HIP	0.352067	<.0001
Positive values show pairs of means that are significantly different.
