# Supplementary material for: Regional transcriptome analysis of AMPA and GABAA receptor subunit expression generates E/I signatures of the human brain
Source: Sci Rep. 2020 Jul 9;10:11352. doi: 10.1038/s41598-020-68165-1 (PMC7347860; doi:10.1038/s41598-020-68165-1)
Supplement: Supplementary file 8 — Supplementary file8 [file 41598_2020_68165_MOESM8_ESM.xlsx]

## Sheet: Data
Subject	Substructure	Total GABR (log2)	Total GABR (age corrected)	Total GRIA (log2)	Total GRIA (age corrected)	E/I Balance (log2)	E/I Balance (age corrected)
H0351.1009	8Ve	1232.01	1504.85	2596.69	2825.31	2.10769	1.87747
H0351.1012	8Ve	1789.72	1620.11	3443.54	2758.65	1.92407	1.70275
H0351.1015	8Ve	2303.32	1531.26	3441.24	2803.38	1.49403	1.83077
H0351.1016	8Ve	1883.24	1510.78	2854.87	2819.71	1.51593	1.86639
H0351.2001	8Ve	1359.83	1667.85	2576.54	2742.95	1.89475	1.64461
H0351.2002	8Ve	1467.07	1575.1	2154.11	2777.75	1.4683	1.76354
H0351.1009	Acb	4059.58	4639.82	3600.58	4498.46	0.886934	0.969532
H0351.1012	Acb	5604.1	4910	4245.49	4269.79	0.757569	0.869611
H0351.1015	Acb	5478.35	4696.87	5073.92	4423.43	0.926176	0.941783
H0351.1016	Acb	4323.5	4652.07	4439.15	4479.31	1.02675	0.962863
H0351.2001	Acb	5106.14	5028.89	5127.9	4215.65	1.00426	0.838286
H0351.2002	Acb	4781.56	4799.84	4052.97	4335.5	0.847625	0.903258
H0351.1009	AnG-i	4533.99	4771.72	5398.46	5235.2	1.19066	1.09713
H0351.1012	AnG-i	4671.04	4742.3	4893.43	4981.01	1.04761	1.05034
H0351.1015	AnG-i	5881.49	4741.43	6424.44	5152.53	1.09231	1.0867
H0351.1016	AnG-i	4524.89	4762.35	4667.64	5214.15	1.03155	1.09487
H0351.2001	AnG-i	5777.15	4768.61	4749.51	4919.62	0.82212	1.03167
H0351.2002	AnG-i	4207.25	4730.17	4789.53	5054.79	1.1384	1.06863
H0351.1009	AnG-s	4425.24	4776.13	5587.52	5407.77	1.26265	1.13225
H0351.1012	AnG-s	4891.34	4739.37	6456.99	5131.69	1.32009	1.08278
H0351.1015	AnG-s	5526.1	4743.81	5738.94	5318.26	1.03851	1.12109
H0351.1016	AnG-s	4584.14	4766.26	4822.02	5385.01	1.05189	1.12982
H0351.2001	AnG-s	6064.66	4763.16	4871.3	5064.56	0.803226	1.06328
H0351.2002	AnG-s	4207.39	4729.77	4412.69	5212.1	1.0488	1.10198
H0351.1009	Arc	1385.38	1808.86	1529.19	1664.29	1.10381	0.920075
H0351.1012	Arc	2219.25	1783.31	2020.61	1645.63	0.910489	0.922794
H0351.1015	Arc	2551.97	1787.88	1929.1	1658.03	0.755925	0.92737
H0351.1016	Arc	2131.26	1802.51	1661.23	1662.68	0.77946	0.922424
H0351.2001	Arc	1517.94	1797.74	1494.51	1641.42	0.984563	0.913047
H0351.2002	Arc	1413.91	1778.05	1455.6	1650.85	1.02948	0.928462
H0351.1009	ATZ	4280.68	4085.06	4861.93	5098.19	1.13578	1.24801
H0351.1012	ATZ	5387.66	4515.51	5710.82	4914.05	1.05998	1.08826
H0351.1015	ATZ	3540.34	4190.27	5941.22	5035.75	1.67815	1.20177
H0351.1016	ATZ	5054.95	4109.38	4512.42	5082.1	0.892674	1.23671
H0351.2001	ATZ	4572.97	4681.97	4801.31	4873.74	1.04993	1.04096
H0351.2002	ATZ	4289.72	4354.27	4959.09	4964.93	1.15604	1.14024
H0351.1009	BCd	3026.05	2882.7	3606.97	3535.02	1.19197	1.22629
H0351.1012	BCd	2555.48	3015.06	3433.7	3343.57	1.34366	1.10895
H0351.1015	BCd	3101.83	2906.77	4182.86	3472.43	1.34851	1.1946
H0351.1016	BCd	3369.91	2887.4	3347.43	3519.06	0.99333	1.21877
H0351.2001	BCd	3198.67	3079.46	3139.69	3297.87	0.981563	1.07092
H0351.2002	BCd	2973.93	2957.25	3077.06	3398.81	1.03468	1.14931
H0351.1009	BLA	2968.54	3454.03	5853.99	6058.71	1.97201	1.7541
H0351.1012	BLA	4745.21	3690.81	7430.13	5838.14	1.56582	1.5818
H0351.1015	BLA	3204.77	3508.79	7261.86	5984.02	2.26596	1.70544
H0351.1016	BLA	2947.46	3466.35	6148.55	6039.47	2.08605	1.74231
H0351.2001	BLA	4751.13	3787.22	6421.65	5789.69	1.3516	1.52874
H0351.2002	BLA	4160.08	3599.05	4137.64	5899.19	0.994606	1.6391
H0351.1009	BMA	3991.8	4387.81	6900.13	6229.33	1.72858	1.41969
H0351.1012	BMA	6440.73	4762.19	7788.02	6007.49	1.20918	1.2615
H0351.1015	BMA	4427.69	4476.2	7619.94	6154.09	1.72097	1.37485
H0351.1016	BMA	3792.54	4407.91	4964.91	6209.94	1.30913	1.40882
H0351.2001	BMA	6421.22	4911.91	7891.17	5958.97	1.22892	1.21317
H0351.2002	BMA	4430.65	4618.86	4176.41	6068.77	0.942617	1.31391
H0351.1009	CA1	4906.56	5164.27	8635.74	8749.63	1.76004	1.69426
H0351.1012	CA1	6401.41	5460.5	10913	8457.65	1.70478	1.54888
H0351.1015	CA1	5571.35	5243.18	10608.8	8648.78	1.90417	1.64953
H0351.1016	CA1	5814.97	5183.06	8215.1	8723.51	1.41275	1.68308
H0351.2001	CA1	5273.68	5561.82	7718.83	8396.76	1.46365	1.50971
H0351.2002	CA1	4541.5	5356.68	6601.89	8536.47	1.45368	1.59361
H0351.1009	CA2	4688.35	4647.81	8593.23	6884.07	1.83289	1.48114
H0351.1012	CA2	5051.14	4904.36	8298.98	6703.42	1.64299	1.36683
H0351.1015	CA2	5315.54	4714.51	6290.18	6819.36	1.18336	1.44646
H0351.1016	CA2	4643.63	4663.55	8354.04	6867.14	1.79903	1.47251
H0351.2001	CA2	4797.37	4995.06	4955.69	6669.52	1.033	1.33522
H0351.2002	CA2	4587.7	4812.73	5777.25	6749.86	1.25929	1.4025
H0351.1009	CA3	4862.59	4047.57	12923.1	8209.51	2.65766	2.02826
H0351.1012	CA3	4551.5	4270.06	9196.22	8075.55	2.02048	1.8912
H0351.1015	CA3	4295.92	4105.4	7123.75	8156.83	1.65826	1.98686
H0351.1016	CA3	4443.79	4061.22	7886.66	8195.39	1.77476	2.01796
H0351.2001	CA3	3625.03	4348.9	7891.21	8058.07	2.17687	1.8529
H0351.2002	CA3	3971.85	4190.54	6586.72	8105.26	1.65835	1.93418
H0351.1009	CA4	4587.82	4186.22	14940.9	8904.25	3.25665	2.12704
H0351.1012	CA4	4379.84	4475.49	12236.8	8832.41	2.79388	1.97351
H0351.1015	CA4	4778.87	4259.81	6865.68	8869.76	1.43667	2.0822
H0351.1016	CA4	5267.96	4203.47	7801.46	8894.61	1.48093	2.11602
H0351.2001	CA4	4167.54	4581.5	9629.73	8833.21	2.31065	1.92802
H0351.2002	CA4	4040.63	4370.29	6873.2	8842.07	1.70102	2.02322
H0351.1009	CeA	8106.39	6819.49	6150.22	4620.08	0.758688	0.677481
H0351.1012	CeA	12591.9	8142.01	6042.65	4452.04	0.479882	0.546798
H0351.1015	CeA	9460.51	7140.95	4372.54	4563.58	0.462189	0.639072
H0351.1016	CeA	8924.89	6893.74	4131.14	4605.55	0.462878	0.668078
H0351.2001	CeA	4499.82	8659.39	3548.59	4414.47	0.788606	0.50979
H0351.2002	CeA	5161.59	7644.1	4185.08	4498.96	0.810812	0.588553
H0351.1009	CgGf-i	4113.19	4274	4470.75	4887.79	1.08693	1.14361
H0351.1012	CgGf-i	4308.57	4344.44	4876.06	4673.44	1.13171	1.07573
H0351.1015	CgGf-i	5404.57	4275.26	6076.57	4817.35	1.12434	1.1268
H0351.1016	CgGf-i	4182.06	4272.65	4491.78	4869.8	1.07406	1.13976
H0351.2001	CgGf-i	4438.39	4397.6	4406.55	4622.86	0.992826	1.05122
H0351.2002	CgGf-i	4002.08	4302.09	4561.89	4734.92	1.13988	1.10061
H0351.1009	CgGf-s	4443.07	4620.18	4672.74	5232.01	1.05169	1.13243
H0351.1012	CgGf-s	4646.75	4642.93	5044.37	4984.09	1.08557	1.07348
H0351.1015	CgGf-s	5810.85	4607.52	6314.34	5150.99	1.08665	1.11795
H0351.1016	CgGf-s	4502.25	4615.37	4917.01	5211.36	1.09212	1.12913
H0351.2001	CgGf-s	4723.85	4681.18	5122.91	4924.86	1.08448	1.05206
H0351.2002	CgGf-s	4279.26	4616.21	4750.06	5055.66	1.11002	1.0952
H0351.1009	CgGp-i	4982.57	4567.89	5860.11	5195.24	1.17612	1.13734
H0351.1012	CgGp-i	4472.4	4565.5	5317.22	4927.11	1.1889	1.07921
H0351.1015	CgGp-i	5322.19	4548.04	5378.48	5108.24	1.01058	1.12317
H0351.1016	CgGp-i	4632.65	4561.32	4702.72	5173.11	1.01512	1.13413
H0351.2001	CgGp-i	4827.23	4595.84	4868.46	4862.03	1.00854	1.05792
H0351.2002	CgGp-i	4120.56	4547.12	4412.08	5005.15	1.07075	1.10073
H0351.1009	CgGp-s	4878.61	4532.05	6275.64	5457.98	1.28636	1.20431
H0351.1012	CgGp-s	4540.38	4523.13	5852.56	5190.49	1.289	1.14754
H0351.1015	CgGp-s	5280.33	4509.83	5577.37	5370.92	1.05625	1.19093
H0351.1016	CgGp-s	4742.08	4524.85	5033.33	5435.81	1.06142	1.20132
H0351.2001	CgGp-s	4998.15	4552.23	4959.85	5126.01	0.992339	1.12604
H0351.2002	CgGp-s	3557.11	4506.42	4478.02	5268.06	1.25889	1.16901
H0351.1009	Cl	4916.64	4856.92	5452.96	5752.93	1.10908	1.18448
H0351.1012	Cl	5827.17	5138.9	5848.05	5584.73	1.00358	1.08675
H0351.1015	Cl	4280.94	4927.36	5184.19	5696.49	1.21099	1.15609
H0351.1016	Cl	4708.59	4873.28	7074.91	5738.43	1.50255	1.17753
H0351.2001	Cl	6726.07	5243.8	6948.42	5546.92	1.03306	1.05781
H0351.2002	Cl	4390.03	5035.19	4328.65	5631.81	0.986019	1.11849
H0351.1009	COMA	5524.99	4595.81	6274.17	5282.36	1.1356	1.14939
H0351.1012	COMA	7381.89	5059.37	7617.52	5072.37	1.03192	1.00257
H0351.1015	COMA	5928.03	4704.77	5186.98	5212.03	0.874993	1.10782
H0351.1016	COMA	4320.66	4620.56	4480.73	5264.3	1.03705	1.13932
H0351.2001	COMA	3685.4	5246.13	4481.94	5025	1.21613	0.957848
H0351.2002	COMA	4016.52	4881.27	4257.46	5131.27	1.05999	1.05122
H0351.1009	Cu	596.898	896.498	1510.66	2392.82	2.53086	2.66907
H0351.1012	Cu	1337.95	997.069	3530.79	2333.41	2.63895	2.34027
H0351.1015	Cu	1328.9	920.065	3401.45	2373.32	2.5596	2.57952
H0351.1016	Cu	1136.46	901.839	2684.59	2387.84	2.36223	2.64775
H0351.2001	Cu	1010.46	1037.59	1848.7	2319.34	1.82955	2.23532
H0351.2002	Cu	995.849	958.387	2112.16	2350.48	2.12097	2.45254
H0351.1009	Cun-pest	4467.09	4520.69	5395.31	5066.67	1.20779	1.12077
H0351.1012	Cun-pest	4232.77	4477.82	5730.8	4798.22	1.35391	1.07155
H0351.1015	Cun-pest	5469.97	4489.25	5045.67	4979.84	0.922432	1.10928
H0351.1016	Cun-pest	4169.2	4511.26	4235.13	5044.61	1.01581	1.11822
H0351.2001	Cun-pest	5978.91	4495.34	4857.67	4732.61	0.812467	1.05278
H0351.2002	Cun-pest	4511.46	4472.89	4584.19	4876.62	1.01612	1.09026
H0351.1009	Cun-str	4198.12	4969.37	5236.71	4751.51	1.24739	0.95616
H0351.1012	Cun-str	4916.81	4828.65	4411.46	4482.99	0.89722	0.928415
H0351.1015	Cun-str	5894.29	4906.94	5097.32	4664.99	0.86479	0.950693
H0351.1016	Cun-str	5170.35	4952.05	4475.12	4729.55	0.865534	0.955069
H0351.2001	Cun-str	6133.03	4819.86	4310.79	4416.83	0.70288	0.916382
H0351.2002	Cun-str	4810.43	4853.3	4298.92	4561.75	0.893667	0.939928
H0351.1009	DG	6303.18	6099.44	12486.7	10867.1	1.98102	1.78166
H0351.1012	DG	5609.27	6221.4	11589.4	10546.9	2.06611	1.69526
H0351.1015	DG	7033.73	6121.64	11430.7	10755	1.62512	1.75688
H0351.1016	DG	7709.73	6103.65	10513.1	10838	1.36362	1.77565
H0351.2001	DG	6358.47	6277.99	12388.8	10482.6	1.9484	1.66974
H0351.2002	DG	5302.44	6168.8	7686.25	10631.8	1.44957	1.72347
H0351.1009	Dt	2366.54	3492.33	2362.94	3313.49	0.998478	0.948793
H0351.1012	Dt	4520.79	3518.21	4417.8	3240.23	0.977219	0.920987
H0351.1015	Dt	4661.36	3493.17	3852.68	3289.57	0.826514	0.941715
H0351.1016	Dt	4330.4	3491.99	3994.43	3307.39	0.922415	0.947137
H0351.2001	Dt	3259.11	3537.85	3434.73	3222.66	1.05389	0.91091
H0351.2002	Dt	2872.72	3502.85	2295.27	3261.41	0.798989	0.931073
H0351.1009	DTA	2444.71	3381.09	2153.88	2504.49	0.881034	0.740735
H0351.1012	DTA	4222.12	3428.36	3091.95	2435.44	0.73232	0.710382
H0351.1015	DTA	5835.58	3379.66	2846.71	2481.94	0.48782	0.734377
H0351.1016	DTA	4466.83	3379.4	3206.79	2498.74	0.717912	0.739404
H0351.2001	DTA	2700.77	3467.29	1817.21	2418.9	0.672851	0.697635
H0351.2002	DTA	3656.62	3397.77	2154.94	2455.4	0.589326	0.722651
H0351.1009	DTLd	3454.95	3719.4	3000.36	2746.48	0.868422	0.738421
H0351.1012	DTLd	3853.87	3648.03	2912.99	2684.59	0.755862	0.7359
H0351.1015	DTLd	5862.36	3677.36	3037.04	2726.21	0.518058	0.741352
H0351.1016	DTLd	4470.83	3707.14	2926.27	2741.31	0.654525	0.739467
H0351.2001	DTLd	3707.79	3660.32	2442.08	2669.84	0.658635	0.729401
H0351.2002	DTLd	2970.1	3650.17	2269.35	2702.42	0.764067	0.740354
H0351.1009	DTLv	2933.61	3917.33	2042.11	2374.73	0.696108	0.606212
H0351.1012	DTLv	3852.97	3857.86	2752.18	2304.42	0.714302	0.597331
H0351.1015	DTLv	4606.51	3882.4	2073.67	2351.84	0.450161	0.60577
H0351.1016	DTLv	5355.15	3907.16	2677.01	2368.9	0.499894	0.606298
H0351.2001	DTLv	3766.21	3868.01	2372.49	2287.46	0.629941	0.59138
H0351.2002	DTLv	4569.98	3859.73	2369.52	2324.81	0.518498	0.602325
H0351.1009	DTM	3101.14	3421.69	2552.63	2872.56	0.823127	0.839513
H0351.1012	DTM	4398.4	3542.22	3317.96	2812.85	0.754356	0.794092
H0351.1015	DTM	3642.71	3442.92	4428	2852.87	1.21558	0.828619
H0351.1016	DTM	4093.32	3425.74	3144.95	2867.52	0.768312	0.837054
H0351.2001	DTM	3274.35	3601.85	1892.35	2798.85	0.577931	0.777058
H0351.2002	DTM	3682.56	3488.92	2526.25	2829.92	0.686005	0.811116
H0351.1009	DTP	3422.05	3703.72	2929.2	2789.59	0.855978	0.753187
H0351.1012	DTP	4230.92	3820.71	3359.86	2736.64	0.79412	0.716264
H0351.1015	DTP	4949.82	3724.63	3022.11	2771.94	0.610549	0.744217
H0351.1016	DTP	4874.64	3707.76	3105.04	2785.06	0.636978	0.751144
H0351.2001	DTP	3569.17	3878.45	1926.43	2724.53	0.539741	0.70248
H0351.2002	DTP	2816.94	3769.19	2582.43	2751.58	0.91675	0.730017
H0351.1009	fro	3931.77	4407.13	5134.55	5121.7	1.30591	1.16214
H0351.1012	fro	4664.71	4396.58	5153.31	4883.69	1.10474	1.11079
H0351.1015	fro	5523.15	4385.16	5848.43	5044.03	1.05889	1.15025
H0351.1016	fro	4121.43	4400.05	4824.71	5101.91	1.17064	1.15951
H0351.2001	fro	4786.27	4423.95	5056.18	4826.65	1.05639	1.09103
H0351.2002	fro	4020.63	4381.14	4143.73	4952.51	1.03062	1.13042
H0351.1009	FuG-cos	3988.76	4697.15	4756.11	5547.48	1.19238	1.18103
H0351.1012	FuG-cos	4695	4751.89	5275.25	5309.25	1.12359	1.11729
H0351.1015	FuG-cos	7032.64	4693.82	7716.73	5469.17	1.09727	1.16519
H0351.1016	FuG-cos	4895.98	4694.65	5448	5527.48	1.11275	1.1774
H0351.2001	FuG-cos	4720.83	4800.15	4862.94	5253.08	1.0301	1.09436
H0351.2002	FuG-cos	4064.45	4714.68	5007.6	5377.56	1.23205	1.1406
H0351.1009	FuG-its	4395.14	4580.54	5732.19	5314.13	1.30421	1.16015
H0351.1012	FuG-its	4719.27	4613.8	5387.94	5076.9	1.14169	1.10037
H0351.1015	FuG-its	6101.51	4570.52	6229.28	5236.46	1.02094	1.1457
H0351.1016	FuG-its	4364.4	4576.35	4688.15	5294.32	1.07418	1.15689
H0351.2001	FuG-its	4535.24	4656.14	4951.07	5020.45	1.09169	1.07824
H0351.2002	FuG-its	4064.64	4583.18	4399.98	5145.24	1.0825	1.12264
H0351.1009	GiRt	1711	2552.68	2800.3	3462.58	1.63664	1.35645
H0351.1012	GiRt	2820.38	2660.15	3651.07	3418.9	1.29453	1.28523
H0351.1015	GiRt	4297.44	2576.68	4894.31	3447.38	1.13889	1.33792
H0351.1016	GiRt	3274.6	2558.01	4034.46	3458.63	1.23205	1.35208
H0351.2001	GiRt	2757.2	2705.73	3928.13	3409.94	1.42468	1.26027
H0351.2002	GiRt	1906.64	2617.54	2175	3430.59	1.14075	1.31062
H0351.1009	GPi	2725.12	2536.94	2343.45	2405.58	0.859942	0.94822
H0351.1012	GPi	3178.7	2805.8	3519.19	2297.92	1.10712	0.818988
H0351.1015	GPi	2993.77	2600.87	1959.57	2370.91	0.654549	0.911583
H0351.1016	GPi	2585.73	2551.58	2227.31	2396.78	0.861386	0.939331
H0351.2001	GPi	3448.84	2913.68	2191.78	2271.35	0.635511	0.779548
H0351.2002	GPi	2048.22	2703.06	2200.99	2329.52	1.07459	0.861807
H0351.1009	GRe	4363.3	4687.27	4641.39	5069.1	1.06374	1.08146
H0351.1012	GRe	4496.62	4698.63	4830.63	4833.61	1.07428	1.02873
H0351.1015	GRe	6232.89	4669.08	6682.48	4992.22	1.07213	1.06921
H0351.1016	GRe	4232.06	4680.91	4428.42	5049.51	1.0464	1.07875
H0351.2001	GRe	5231.05	4737.09	4792.8	4777.21	0.916221	1.00847
H0351.2002	GRe	4219.95	4673.39	4628.25	4901.67	1.09675	1.04885
H0351.1009	HCd	3010.24	3150.7	3500.07	3752.98	1.16272	1.19116
H0351.1012	HCd	3250.49	3250.48	3873.58	3531.69	1.19169	1.08651
H0351.1015	HCd	3868.22	3163.64	4625.13	3681.06	1.19567	1.16355
H0351.1016	HCd	3132.34	3152.5	3349.99	3734.68	1.06949	1.18467
H0351.2001	HCd	3605.27	3307.55	3684.85	3478.17	1.02207	1.05158
H0351.2002	HCd	2833.01	3201.68	3089.83	3595.97	1.09065	1.12315
H0351.1009	He-Crus I	4925.79	5114.92	3216.94	3784.27	0.653082	0.739849
H0351.1012	He-Crus I	5869.36	4641.9	4417.29	3705.38	0.752602	0.798246
H0351.1015	He-Crus I	5428.81	4930.64	3927.18	3757.92	0.723396	0.762156
H0351.1016	He-Crus I	5489.11	5065.24	3745.04	3777.5	0.682268	0.74577
H0351.2001	He-Crus I	4444.23	4570.42	3773.05	3687.43	0.848978	0.806804
H0351.2002	He-Crus I	3653.61	4750.44	3686.08	3727.59	1.00889	0.784683
H0351.1009	He-Crus II	4859.58	5027.44	3205.2	3467.42	0.659563	0.689698
H0351.1012	He-Crus II	5471.43	4530.91	3763.99	3384.25	0.687935	0.746926
H0351.1015	He-Crus II	4959.57	4835.77	3651.43	3439.76	0.736238	0.711316
H0351.1016	He-Crus II	5330.25	4975.88	3637.71	3460.33	0.682466	0.69542
H0351.2001	He-Crus II	4469.05	4453	3751.78	3365.15	0.839502	0.755705
H0351.2002	He-Crus II	3931.18	4646.61	2735.74	3407.78	0.695908	0.733392
H0351.1009	He-VI	5663.58	5813.38	3739.89	3924.02	0.66034	0.674999
H0351.1012	He-VI	6799.45	5281.06	4497.36	3831.64	0.661429	0.725543
H0351.1015	He-VI	6630.82	5606.87	5128.36	3893.4	0.773411	0.694397
H0351.1016	He-VI	5974.53	5757.76	3973.41	3916.18	0.665059	0.680157
H0351.2001	He-VI	4491.29	5199.19	3504.51	3810.25	0.780289	0.732854
H0351.2002	He-VI	4352.55	5404.08	2867.95	3857.88	0.658912	0.713882
H0351.1009	He-VIIB	5048.13	5228.05	3253.53	3604.52	0.644503	0.689456
H0351.1012	He-VIIB	5848.26	4697.8	3865.53	3513.58	0.660971	0.74792
H0351.1015	He-VIIB	5263.74	5024.33	4209.11	3574.41	0.799642	0.71142
H0351.1016	He-VIIB	5239.75	5173.32	3858.46	3596.81	0.736382	0.695261
H0351.2001	He-VIIB	4485.85	4613.08	3753.44	3492.46	0.836728	0.757078
H0351.2002	He-VIIB	4236.53	4822.31	2695.1	3539.44	0.636157	0.733973
H0351.1009	He-VIIIA	5224.24	5100.68	3227.46	3472.95	0.617785	0.680881
H0351.1012	He-VIIIA	5435.49	4536.89	3840.41	3381.79	0.706543	0.7454
H0351.1015	He-VIIIA	5217.12	4885.82	4221.6	3442.85	0.809182	0.704661
H0351.1016	He-VIIIA	5250.76	5043.07	3661.55	3465.25	0.697337	0.687132
H0351.2001	He-VIIIA	4161.97	4444.03	3314.76	3360.51	0.79644	0.756185
H0351.2002	He-VIIIA	3884.46	4671.01	2585.33	3407.8	0.665559	0.729564
H0351.1009	HG	4094.03	4475.39	4678.86	4813.14	1.14285	1.07547
H0351.1012	HG	4734	4414.06	4449.26	4571.91	0.939853	1.03576
H0351.1015	HG	5153.54	4438.38	5470.37	4734.8	1.06148	1.06679
H0351.1016	HG	4541.99	4464.56	4434.06	4793.21	0.976238	1.07361
H0351.2001	HG	5067.86	4426.04	4488.83	4513.46	0.885745	1.01975
H0351.2002	HG	4219.47	4415.01	4732.67	4642.04	1.12163	1.05142
H0351.1009	ILc	4998.11	3832.83	5945.56	3287.38	1.18956	0.857689
H0351.1012	ILc	3605.49	4153.98	2829.01	3220.07	0.78464	0.775175
H0351.1015	ILc	4348.29	3907.99	2971.43	3264.54	0.683355	0.83535
H0351.1016	ILc	6381.12	3849.9	5025.66	3281.49	0.787583	0.852357
H0351.2001	ILc	3148.54	4284.48	2236.07	3205.33	0.710194	0.748125
H0351.2002	ILc	3115.98	4030.13	2290.28	3238.66	0.735011	0.803612
H0351.1009	ILr	2722.68	3376.78	2074.33	2662.4	0.761871	0.788443
H0351.1012	ILr	4072.07	3465.1	3633.89	2610.27	0.892394	0.753303
H0351.1015	ILr	4441.19	3391.93	3031.48	2645.07	0.682584	0.779812
H0351.1016	ILr	3882.19	3379.62	3080.81	2657.96	0.793575	0.786467
H0351.2001	ILr	3141.53	3509.63	2001.41	2598.28	0.637081	0.740328
H0351.2002	ILr	3371.15	3425.59	2466.59	2625.03	0.731675	0.766299
H0351.1009	IO	2616.55	2242.49	4713.05	3566.71	1.80125	1.59051
H0351.1012	IO	3406.87	2634.8	4850.01	3596.04	1.4236	1.36482
H0351.1015	IO	3996.42	2339.62	3891.41	3574.12	0.973722	1.52765
H0351.1016	IO	1789.51	2265.1	2794.46	3568.43	1.56158	1.5754
H0351.2001	IO	1786.24	2785.23	2918.99	3606.56	1.63415	1.29489
H0351.2002	IO	2111.38	2488.91	3047.92	3585.39	1.44357	1.44055
H0351.1009	ITG-its	4703.83	4698.89	5969.79	5371.7	1.26913	1.14319
H0351.1012	ITG-its	4671.12	4735.38	5029.43	5119.76	1.07671	1.08117
H0351.1015	ITG-its	5538.34	4689.7	6039.46	5289.48	1.09048	1.12789
H0351.1016	ITG-its	4652.7	4694.9	5213.89	5350.75	1.12062	1.13969
H0351.2001	ITG-its	4975.99	4778.93	5054.13	5059.38	1.0157	1.05868
H0351.2002	ITG-its	4314.64	4703.58	4355.42	5192.61	1.00945	1.10397
H0351.1009	ITG-l	3601.98	4399.16	4542.11	4938.54	1.26101	1.12261
H0351.1012	ITG-l	4736.34	4445.12	5154.09	4711.83	1.0882	1.06
H0351.1015	ITG-l	5281.24	4394.62	5629.75	4864.39	1.06599	1.1069
H0351.1016	ITG-l	4540.59	4396.49	4611.57	4919.63	1.01563	1.11899
H0351.2001	ITG-l	4795.81	4488.42	4510.57	4657.75	0.940523	1.03773
H0351.2002	ITG-l	4244.96	4412.14	4614.96	4777.21	1.08716	1.08274
H0351.1009	ITG-mts	4359.09	4517.82	5621.77	5241.35	1.28967	1.16015
H0351.1012	ITG-mts	4394.04	4563.93	5099.51	5003.52	1.16055	1.09632
H0351.1015	ITG-mts	5938.02	4512.07	6256.02	5163.6	1.05355	1.1444
H0351.1016	ITG-mts	4301	4514.74	4680.48	5221.53	1.08823	1.15655
H0351.2001	ITG-mts	4840.95	4609.4	4559.03	4946.74	0.941764	1.07318
H0351.2002	ITG-mts	4088.84	4529.63	4713.86	5072.15	1.15286	1.11977
H0351.1009	LA	6076.65	5122.51	8990.99	6834.7	1.4796	1.33425
H0351.1012	LA	6687.6	5243.22	7722.75	6550.43	1.15479	1.24931
H0351.1015	LA	4509.71	5141.96	6079.32	6740.16	1.34805	1.31081
H0351.1016	LA	5059.77	5125.97	7318.38	6810.47	1.44639	1.32862
H0351.2001	LA	4855.33	5306.16	5737.89	6485.2	1.18177	1.2222
H0351.2002	LA	5478.38	5187.96	5603.98	6630.83	1.02293	1.27812
H0351.1009	LGd	4515.04	4249.44	2999.49	2503.51	0.664334	0.589138
H0351.1012	LGd	5088.39	4223.76	2823.69	2452.47	0.554928	0.580637
H0351.1015	LGd	6874.66	4225.12	2546.03	2486.75	0.37035	0.588565
H0351.1016	LGd	3949.04	4241.94	2430.49	2499.23	0.615464	0.589171
H0351.2001	LGd	3243.92	4242.69	2022.91	2440.37	0.623601	0.575195
H0351.2002	LGd	3822.06	4215.43	2485.4	2467.13	0.650278	0.585262
H0351.1009	LHM	3171.56	3291.33	2478.14	2962.48	0.781363	0.900085
H0351.1012	LHM	4603.53	3747.32	3535.21	2873.65	0.767933	0.766854
H0351.1015	LHM	4712.69	3402.23	3272.21	2933.09	0.69434	0.862108
H0351.1016	LHM	3055.83	3316.96	3632.75	2954.96	1.18879	0.890863
H0351.2001	LHM	2636.49	3925.75	1898.11	2853	0.719937	0.726738
H0351.2002	LHM	3915.23	3575.67	3305.02	2898.93	0.844144	0.810739
H0351.1009	LIG	4309.53	4533.28	4928.9	5290.32	1.14372	1.16699
H0351.1012	LIG	4694.7	4573.31	5596.25	5053.24	1.19204	1.10494
H0351.1015	LIG	5319.79	4525.57	5985.29	5212.68	1.1251	1.15183
H0351.1016	LIG	4496.59	4529.69	5183.79	5270.51	1.15283	1.16355
H0351.2001	LIG	4908.47	4617.01	4528.6	4996.84	0.92261	1.08227
H0351.2002	LIG	4133.67	4540.85	4892.19	5121.52	1.1835	1.12788
H0351.1009	LiG-pest	4147.29	4542.37	5179.62	5247.96	1.24892	1.15534
H0351.1012	LiG-pest	3916.19	4517	6125.42	4969.01	1.56413	1.10007
H0351.1015	LiG-pest	6157.42	4516.56	5736.15	5157.74	0.931583	1.14196
H0351.1016	LiG-pest	4519.79	4534.38	4615.5	5225.03	1.02118	1.15231
H0351.2001	LiG-pest	6034.49	4539.01	5271.3	4900.81	0.873529	1.07971
H0351.2002	LiG-pest	4058.66	4506.9	4085.24	5050.49	1.00655	1.12061
H0351.1009	LiG-str	4627.03	4968.29	5127.51	4942.24	1.10816	0.994758
H0351.1012	LiG-str	4801.44	4809.46	5096.58	4660.15	1.06147	0.968956
H0351.1015	LiG-str	6037.84	4900.21	5103.74	4851.36	0.845292	0.990031
H0351.1016	LiG-str	5194.03	4949.54	4619.31	4919.17	0.889349	0.993865
H0351.2001	LiG-str	5406.58	4795.6	4954.71	4590.62	0.916421	0.957258
H0351.2002	LiG-str	4750.37	4839.68	4080.29	4742.9	0.858942	0.980004
H0351.1009	LMRt	1069.1	1367.91	2529.01	2715.77	2.36555	1.98534
H0351.1012	LMRt	1801.49	1456.53	3308.87	2688.95	1.83674	1.84613
H0351.1015	LMRt	2255.91	1387.26	3658.87	2706.06	1.6219	1.95065
H0351.1016	LMRt	1599	1372.15	3443.87	2713.22	2.15377	1.97735
H0351.2001	LMRt	1097.07	1494.68	1759.18	2684.05	1.60352	1.79574
H0351.2002	LMRt	1373.65	1420.99	2261.03	2695.75	1.646	1.89709
H0351.1009	LOrG	3956.96	4684.91	4007.15	4975.84	1.01268	1.0621
H0351.1012	LOrG	4681.08	4657.04	5510.59	4720.18	1.17721	1.01356
H0351.1015	LOrG	5216.18	4655.92	5462.48	4892.9	1.04722	1.0509
H0351.1016	LOrG	4588.48	4675.93	4844.95	4954.74	1.05589	1.05963
H0351.2001	LOrG	5942.9	4682.45	4930.36	4658.11	0.829621	0.994801
H0351.2002	LOrG	4411.04	4645.25	4513.17	4794.59	1.02315	1.03215
H0351.1009	MFG-i	4134.72	4601.85	4535.65	4962.71	1.09697	1.07842
H0351.1012	MFG-i	4496.54	4521.31	4725.27	4713.2	1.05087	1.04244
H0351.1015	MFG-i	5272.93	4556.18	5745.36	4881.77	1.08959	1.07146
H0351.1016	MFG-i	5077.46	4588.63	5112.43	4942.12	1.00689	1.07704
H0351.2001	MFG-i	4599.54	4532.58	4504.28	4652.62	0.97929	1.02648
H0351.2002	MFG-i	4197.83	4525.43	4503.32	4785.83	1.07277	1.05754
H0351.1009	MFG-s	3980.33	4488.65	4821.39	4955.81	1.21131	1.10408
H0351.1012	MFG-s	4280.46	4444.49	4838.42	4709.33	1.13035	1.05959
H0351.1015	MFG-s	5233	4455.14	5553.97	4875.74	1.06134	1.09441
H0351.1016	MFG-s	4665.58	4478.57	4864.93	4935.44	1.04273	1.10201
H0351.2001	MFG-s	4892.84	4464.5	4440.15	4649.66	0.907478	1.04147
H0351.2002	MFG-s	4217.92	4438.26	4540.8	4780.97	1.07655	1.07722
H0351.1009	MG	3436.49	3834.61	3037.63	3136.71	0.883933	0.817999
H0351.1012	MG	4840.17	3897.13	3996.55	3078.9	0.825704	0.790042
H0351.1015	MG	4885.36	3837.85	2860.7	3117.59	0.585565	0.812329
H0351.1016	MG	4187.39	3834.1	3162.56	3131.82	0.755259	0.816832
H0351.2001	MG	4658.41	3940.51	2973.08	3065.42	0.638218	0.777924
H0351.2002	MG	3662.5	3861.74	3053.68	3095.37	0.833772	0.801546
H0351.1009	MOrG	3995.57	4759.11	4428.36	5155.9	1.10832	1.08337
H0351.1012	MOrG	5022.27	4748.1	5519.35	4904.87	1.09898	1.03302
H0351.1015	MOrG	6041.16	4734.47	6178.32	5074.19	1.0227	1.07175
H0351.1016	MOrG	4605.93	4751.16	4819.91	5135.1	1.04646	1.08081
H0351.2001	MOrG	4883.87	4779.56	4692.29	4844.37	0.960772	1.01356
H0351.2002	MOrG	4484.14	4730.25	4752.1	4977.67	1.05976	1.05231
H0351.1009	MTG-i	4752.51	4622.01	5905.02	5326.88	1.24251	1.1525
H0351.1012	MTG-i	4841.49	4635.78	5541.09	5069.42	1.1445	1.09354
H0351.1015	MTG-i	5676.3	4605.8	6291.23	5243.04	1.10833	1.13836
H0351.1016	MTG-i	4315.24	4616.25	4801.18	5305.53	1.11261	1.14932
H0351.2001	MTG-i	4801.16	4673.01	4721.32	5007.41	0.983371	1.07156
H0351.2002	MTG-i	3916.1	4611.01	4221.88	5144.04	1.07808	1.1156
H0351.1009	MTG-s	4506	4589.32	5155.79	5116.23	1.14421	1.11481
H0351.1012	MTG-s	4409.45	4591.1	5010.15	4874.36	1.13623	1.0617
H0351.1015	MTG-s	5622.3	4569.44	5801.34	5037.41	1.03184	1.10241
H0351.1016	MTG-s	4553.8	4582.64	4974.25	5096.16	1.09233	1.11206
H0351.2001	MTG-s	4857.62	4624.89	4778.71	4816.2	0.983757	1.04137
H0351.2002	MTG-s	4104.52	4570.08	4363.02	4944.41	1.06298	1.08191
H0351.1009	orIFG	3905.92	4850.82	3933.26	5246.27	1.007	1.08152
H0351.1012	orIFG	4911.99	4813.91	5577.84	4983.53	1.13556	1.03523
H0351.1015	orIFG	5821.27	4817.76	6055.42	5160.94	1.04022	1.07123
H0351.1016	orIFG	5861.1	4840.71	6367.79	5224.56	1.08645	1.0793
H0351.2001	orIFG	4828.98	4838.85	4583.93	4919.87	0.949255	1.01674
H0351.2002	orIFG	4306.28	4803.64	4612.49	5059.91	1.07111	1.05335
H0351.1009	OTG-i	4414.65	4508.69	5801.55	5281.57	1.31416	1.17142
H0351.1012	OTG-i	4730.95	4467.92	5506.12	5017.23	1.16385	1.12295
H0351.1015	OTG-i	5281.94	4476.72	5475.98	5195.79	1.03674	1.16062
H0351.1016	OTG-i	4408.92	4499.03	5019.33	5259.75	1.13845	1.16908
H0351.2001	OTG-i	5109.28	4487.93	5033.48	4953.1	0.985164	1.10365
H0351.2002	OTG-i	3907.9	4461.17	4215.58	5094.15	1.07873	1.14189
H0351.1009	OTG-s	4152.41	4410.51	5388.21	5198.84	1.29761	1.17874
H0351.1012	OTG-s	4647.41	4381.54	5903.7	4934.44	1.27032	1.12619
H0351.1015	OTG-s	5103.91	4383.35	5128.97	5113.04	1.00491	1.16647
H0351.1016	OTG-s	4477.77	4402.17	4699.53	5177.01	1.04953	1.17601
H0351.2001	OTG-s	5301.94	4403.01	5300.7	4870.28	0.999765	1.10612
H0351.2002	OTG-s	3615.33	4372.29	4144.8	5011.37	1.14645	1.14617
H0351.1009	PCLa-i	4809.47	4367.53	4472.71	5007.76	0.92998	1.14659
H0351.1012	PCLa-i	3749.68	4313.11	5191.97	4754.15	1.38464	1.10225
H0351.1015	PCLa-i	5595.44	4332.69	5936.72	4925.44	1.06099	1.13681
H0351.1016	PCLa-i	4191.59	4357.26	4605.62	4986.82	1.09878	1.14449
H0351.2001	PCLa-i	4348.03	4327.07	4939.26	4692.64	1.13598	1.08448
H0351.2002	PCLa-i	4216.39	4311.94	4322.84	4827.92	1.02525	1.11966
H0351.1009	Pcu-i	4300.5	4427.07	4985.87	5049.77	1.15937	1.14066
H0351.1012	Pcu-i	4420.51	4386.74	5794.23	4795.02	1.31076	1.09307
H0351.1015	Pcu-i	5619.38	4395.83	5549.72	4967.13	0.987605	1.12996
H0351.1016	Pcu-i	4221.05	4417.65	4387.17	5028.75	1.03935	1.13833
H0351.2001	Pcu-i	4918.98	4405.95	4892.81	4733.16	0.994679	1.07426
H0351.2002	Pcu-i	3939.87	4380.43	4150.98	4869.18	1.05358	1.11158
H0351.1009	Pcu-s	4041.57	4753.34	4910.4	5503.07	1.21497	1.15773
H0351.1012	Pcu-s	4866.2	4705.26	7050.6	5225.39	1.44889	1.11054
H0351.1015	Pcu-s	5751.94	4717.99	5785.03	5412.96	1.00575	1.1473
H0351.1016	Pcu-s	4539.18	4742.74	4591.02	5480.14	1.01142	1.15548
H0351.2001	Pcu-s	5582.8	4725.1	5160.52	5158.02	0.92436	1.09162
H0351.2002	Pcu-s	4613.71	4699.64	5063.41	5306.19	1.09747	1.12906
H0351.1009	PHA	3192.17	3396.42	2575.54	2953.93	0.80683	0.869716
H0351.1012	PHA	4794.85	3888.92	3221.92	2866.73	0.671954	0.737154
H0351.1015	PHA	4805.05	3516.22	3260.44	2925.05	0.678543	0.831872
H0351.1016	PHA	2746.8	3424.11	3079.44	2946.53	1.1211	0.860525
H0351.2001	PHA	3704.15	4081.54	2446.77	2846.51	0.66055	0.697411
H0351.2002	PHA	3736.84	3703.56	3216.87	2891.52	0.860853	0.78074
H0351.1009	PHG-cos	4434.09	4563.32	5215.71	5487.1	1.17628	1.20244
H0351.1012	PHG-cos	4901.72	4666.96	5684.27	5251.49	1.15965	1.12525
H0351.1015	PHG-cos	5804.81	4576.35	6606.7	5409.59	1.13814	1.18208
H0351.1016	PHG-cos	4433.72	4565.05	5314.93	5467.3	1.19875	1.19764
H0351.2001	PHG-cos	4823.26	4726.74	4614	5196.02	0.956615	1.09928
H0351.2002	PHG-cos	3994.76	4615.89	5014.74	5318.99	1.25533	1.15232
H0351.1009	PHG-l	4231.3	4506.57	4482.12	5238.53	1.05928	1.16242
H0351.1012	PHG-l	5033.58	4697.9	5493.94	5020.52	1.09146	1.06867
H0351.1015	PHG-l	5715.07	4545.84	6575.14	5166.57	1.15049	1.13655
H0351.1016	PHG-l	4371.64	4514.85	4993.22	5220.13	1.14218	1.15621
H0351.2001	PHG-l	5200.54	4783.51	4566.79	4969.59	0.878137	1.0389
H0351.2002	PHG-l	3986.21	4618.86	5004.13	5082.74	1.25536	1.10043
H0351.1009	PLP	4470.03	4557.65	5482.11	5202.75	1.22641	1.14154
H0351.1012	PLP	4795.48	4581.92	5287.64	4965.69	1.10263	1.08376
H0351.1015	PLP	5524.49	4545.6	5867.14	5125.21	1.06202	1.12751
H0351.1016	PLP	4704.51	4553.01	4986.65	5182.98	1.05997	1.13836
H0351.2001	PLP	4436.89	4620.41	4628.02	4909.16	1.04308	1.0625
H0351.2002	PLP	4181.97	4554.86	4364.47	5034.06	1.04364	1.10521
H0351.1009	Pn	1423.78	1819.41	1834.79	2245.08	1.28868	1.23396
H0351.1012	Pn	2025.25	1728.75	2846.41	2224.66	1.40546	1.28686
H0351.1015	Pn	2125.5	1780.17	2529.15	2238.08	1.18991	1.25722
H0351.1016	Pn	2446.39	1808.59	2363.41	2243.27	0.96608	1.24034
H0351.2001	Pn	1393.29	1721.62	2102.8	2220.3	1.50923	1.28966
H0351.2002	Pn	1681.32	1745.58	1951.53	2230.23	1.16071	1.27764
H0351.1009	PoG-cs	4426.51	4427.15	4271.95	4576.3	0.965085	1.03369
H0351.1012	PoG-cs	4280.05	4296.21	4655.25	4335.4	1.08766	1.00912
H0351.1015	PoG-cs	5578.89	4368.22	5230.27	4498.41	0.937511	1.02981
H0351.1016	PoG-cs	4371.41	4410.76	3957.86	4556.51	0.905397	1.03304
H0351.2001	PoG-cs	4553.96	4289.49	4600.87	4276.47	1.0103	0.996966
H0351.2002	PoG-cs	4051.4	4318.27	4150.37	4405.79	1.02443	1.02027
H0351.1009	PoG-sl	5016.07	4777.37	4670.77	4828.55	0.931162	1.01071
H0351.1012	PoG-sl	4372.28	4642.31	4744.65	4577.38	1.08517	0.986014
H0351.1015	PoG-sl	7047	4713.76	6078.55	4747.27	0.862573	1.00711
H0351.1016	PoG-sl	4568.03	4759.53	4315.56	4807.89	0.944731	1.01016
H0351.2001	PoG-sl	4610.9	4640.16	4664.57	4516.07	1.01164	0.973258
H0351.2002	PoG-sl	3768.09	4662.2	3965.14	4650.69	1.05229	0.997531
H0351.1009	PRF	1153.71	2193.6	1760.82	2913.83	1.52623	1.32833
H0351.1012	PRF	2642.68	2304.97	3573.82	2867.3	1.35235	1.24396
H0351.1015	PRF	3903.85	2218	4658.52	2898.01	1.19332	1.30659
H0351.1016	PRF	2627.4	2198.96	2819.15	2909.75	1.07298	1.32324
H0351.2001	PRF	2164.12	2352.9	2709.3	2857.16	1.25192	1.21431
H0351.2002	PRF	2205.99	2260.36	2658.31	2880.12	1.20504	1.27419
H0351.1009	PrG-il	3849.53	4214.1	4091.88	4777.79	1.06295	1.13376
H0351.1012	PrG-il	4365.79	4136.96	5034.05	4545.98	1.15307	1.09887
H0351.1015	PrG-il	4990.11	4173.31	5657.53	4702.43	1.13375	1.12679
H0351.1016	PrG-il	4446.36	4202.41	4787.72	4758.61	1.07677	1.13235
H0351.2001	PrG-il	4432.23	4142.76	4588.33	4489.94	1.03522	1.0838
H0351.2002	PrG-il	3677.45	4143.91	4025.83	4613.3	1.09474	1.11327
H0351.1009	PrG-prc	4779.33	4511.33	4944.8	4910.9	1.03462	1.08857
H0351.1012	PrG-prc	4280.4	4451.77	4819.57	4669.6	1.12596	1.04893
H0351.1015	PrG-prc	5502.44	4474.01	5710.94	4832.5	1.03789	1.08013
H0351.1016	PrG-prc	4351.61	4500.36	4646.93	4890.95	1.06787	1.08679
H0351.2001	PrG-prc	4631.91	4465.75	4114.51	4611.2	0.888296	1.03257
H0351.2002	PrG-prc	4073.32	4451.3	4648.2	4739.72	1.14113	1.0648
H0351.1009	PrG-sl	4692.63	4411.4	4472.52	4725.22	0.953095	1.07114
H0351.1012	PrG-sl	4194.44	4327.29	4627.15	4486.08	1.10316	1.03669
H0351.1015	PrG-sl	5995.64	4366.14	6098.68	4647.6	1.01719	1.06446
H0351.1016	PrG-sl	4245.78	4398.41	4259.92	4705.47	1.00333	1.06981
H0351.2001	PrG-sl	4533.32	4335.08	4457.06	4428.07	0.983179	1.02145
H0351.2002	PrG-sl	3409.37	4334.04	3976.74	4555.65	1.16641	1.05113
H0351.1009	PrOR	3923.98	3791.01	3872.35	3386.8	0.986841	0.893377
H0351.1012	PrOR	5221.07	4316.68	3579.17	3284.82	0.685524	0.76096
H0351.1015	PrOR	5016.86	3919.07	3371.88	3352.4	0.67211	0.855409
H0351.1016	PrOR	3437.93	3820.62	3002.04	3377.95	0.87321	0.884137
H0351.2001	PrOR	3854.39	4521.84	2777.2	3262.2	0.720531	0.721432
H0351.2002	PrOR	3614.19	4119.05	3727.92	3313.18	1.03147	0.804356
H0351.1009	Pu	2862.83	2852.24	4070.18	3744.02	1.42173	1.31266
H0351.1012	Pu	2956.97	2961.51	3798.74	3544.47	1.28467	1.19685
H0351.1015	Pu	3145.15	2871.05	4075.67	3678.67	1.29586	1.2813
H0351.1016	Pu	2923.04	2855.76	3576.47	3727.35	1.22355	1.30521
H0351.2001	Pu	3535.28	3016.31	3565.69	3497.02	1.0086	1.15937
H0351.2002	Pu	2658.36	2912.74	2982.62	3601.94	1.12198	1.23661
H0351.1009	PV-Crus I	5654.82	5385.47	3571.4	3696.11	0.631568	0.686312
H0351.1012	PV-Crus I	6618.17	4908.36	3743.23	3619.1	0.565599	0.737335
H0351.1015	PV-Crus I	5658.6	5199.93	4156.65	3670.24	0.734572	0.705825
H0351.1016	PV-Crus I	5779.86	5335.47	4009.04	3689.46	0.693624	0.691496
H0351.2001	PV-Crus I	3945.02	4835.71	4048.46	3601.82	1.02622	0.744836
H0351.2002	PV-Crus I	4087.52	5018.17	2738.67	3640.63	0.670007	0.725491
H0351.1009	PV-Crus II	5362.31	5232.61	3087.28	3431.5	0.575737	0.655792
H0351.1012	PV-Crus II	5681.52	4696.03	3711.88	3349.65	0.653326	0.713294
H0351.1015	PV-Crus II	5201.36	5026.82	3976.17	3404.27	0.764447	0.677221
H0351.1016	PV-Crus II	5662.66	5177.35	3384.55	3424.52	0.597697	0.661443
H0351.2001	PV-Crus II	4177.27	4609.79	3583.11	3330.85	0.857765	0.722561
H0351.2002	PV-Crus II	4026.8	4822.37	2806.24	3372.8	0.69689	0.699407
H0351.1009	PV-IV	5128.72	5549.3	3526.36	3620.77	0.687572	0.652474
H0351.1012	PV-IV	6077.87	5022.87	3751.25	3547.76	0.617198	0.706321
H0351.1015	PV-IV	5332.48	5346.05	3996.71	3596.37	0.749503	0.672714
H0351.1016	PV-IV	5623.19	5494.62	3627.9	3614.51	0.645167	0.657826
H0351.2001	PV-IV	5868.72	4940.33	4051.31	3531.19	0.690323	0.714767
H0351.2002	PV-IV	4121.17	5145.5	2794.65	3568.29	0.678121	0.693478
H0351.1009	PV-V	5440.18	5500.45	3519.98	3775.19	0.647034	0.686343
H0351.1012	PV-V	6325.17	5013.11	3742.27	3696.2	0.591646	0.737307
H0351.1015	PV-V	5652.81	5311.3	4212.33	3748.83	0.745174	0.705821
H0351.1016	PV-V	5740.04	5449.5	3949.24	3768.43	0.688017	0.691518
H0351.2001	PV-V	4977.42	4938.23	4406.95	3678.2	0.885388	0.744841
H0351.2002	PV-V	4384.04	5125.66	2885.14	3718.45	0.658101	0.725459
H0351.1009	PV-VI	4962.45	5452.11	3236.65	3698.46	0.652229	0.678354
H0351.1012	PV-VI	6101.19	4957.07	3760.02	3620.58	0.616277	0.730387
H0351.1015	PV-VI	5512.67	5260.29	4225.21	3672.38	0.766455	0.698132
H0351.1016	PV-VI	5555.28	5400.47	3973.51	3691.76	0.715268	0.683601
H0351.2001	PV-VI	5130.65	4880.63	3983.97	3602.98	0.776504	0.73822
H0351.2002	PV-VI	4330.29	5071.68	2992.59	3642.43	0.691084	0.71819
H0351.1009	PV-VIIB	4742.96	5082.82	3106.49	3518.38	0.654968	0.692211
H0351.1012	PV-VIIB	6049.56	4513.07	3825.68	3437.13	0.632391	0.761596
H0351.1015	PV-VIIB	5336.28	4865.25	4116.62	3491.34	0.771439	0.717608
H0351.1016	PV-VIIB	5170.31	5024.45	3634.79	3511.45	0.703012	0.698872
H0351.2001	PV-VIIB	4229.16	4419.91	3703.35	3418.5	0.87567	0.773431
H0351.2002	PV-VIIB	3794.12	4648.17	2738	3460.1	0.721645	0.7444
H0351.1009	R	983.329	1007.28	3829.86	3837.68	3.89479	3.80993
H0351.1012	R	587.149	1125.44	3342.72	3776.06	5.69313	3.35519
H0351.1015	R	1291.53	1035.79	4889.41	3817.31	3.78575	3.68539
H0351.1016	R	797.959	1013.84	3683.63	3832.46	4.61631	3.78015
H0351.2001	R	3465.73	1171.81	3596.93	3761.67	1.03786	3.21013
H0351.2002	R	976.822	1080.79	4041.26	3793.62	4.13715	3.51005
H0351.1009	RaM	1540.81	1920.88	2231.33	2658.06	1.44816	1.38377
H0351.1012	RaM	2019.5	2049.73	2682.36	2636.21	1.32823	1.28612
H0351.1015	RaM	3256.49	1949.39	3039.66	2650.31	0.933418	1.35955
H0351.1016	RaM	2423.72	1927.18	2840.83	2656.03	1.1721	1.37819
H0351.2001	RaM	1959.81	2104.77	2983.66	2631.95	1.52242	1.25047
H0351.2002	RaM	1438.59	1998.39	2292.26	2641.91	1.5934	1.32202
H0351.1009	RN	2314.89	2171.43	2627.41	3146.21	1.135	1.44891
H0351.1012	RN	2253.58	2344.41	3502.2	3076.23	1.55406	1.31216
H0351.1015	RN	3037.7	2213.13	3577.91	3122.86	1.17783	1.41106
H0351.1016	RN	3439.09	2181.02	3957.98	3140.22	1.15088	1.43979
H0351.2001	RN	1821.45	2412.52	3414.84	3060.27	1.87479	1.2685
H0351.2002	RN	1606.34	2278.97	2112.06	3095.95	1.31483	1.35849
H0351.1009	S	4477.8	4673.19	5296.71	5522.1	1.18288	1.18165
H0351.1012	S	5056.79	4796.32	5689.04	5233.49	1.12503	1.09115
H0351.1015	S	4991.98	4696.99	7481.16	5427.53	1.49864	1.15553
H0351.1016	S	5299.41	4678.01	5710.08	5497.97	1.07749	1.17528
H0351.2001	S	5047.72	4853.33	4659.95	5164.95	0.923179	1.06421
H0351.2002	S	4139.25	4744.09	4174.39	5316.55	1.00849	1.12067
H0351.1009	Sb	2138.05	2529.04	2195.18	2416.78	1.02672	0.955612
H0351.1012	Sb	2819.17	2602.36	3108.86	2316.62	1.10276	0.8902
H0351.1015	Sb	2593.49	2543.99	1868.16	2383.53	0.720329	0.936927
H0351.1016	Sb	2682.7	2532.21	3286.4	2408.26	1.22503	0.95105
H0351.2001	Sb	3341.67	2636.1	2300.79	2293.54	0.688515	0.870054
H0351.2002	Sb	2265.47	2571.78	1985.17	2345.01	0.87627	0.911823
H0351.1009	SFG-l	3935.02	4569.6	4842.83	5121.23	1.2307	1.12072
H0351.1012	SFG-l	4205.29	4530.72	5060.32	4874.87	1.20332	1.07596
H0351.1015	SFG-l	5633.47	4537.86	5909.5	5041.06	1.049	1.11089
H0351.1016	SFG-l	4872.99	4559.97	5000.16	5100.82	1.0261	1.11861
H0351.2001	SFG-l	4733.72	4551.86	4618.63	4815.46	0.975687	1.05791
H0351.2002	SFG-l	4394.82	4523.02	4632.51	4946.33	1.05409	1.09359
H0351.1009	SFG-m	4154.48	4632.03	4562.43	5139.17	1.0982	1.10949
H0351.1012	SFG-m	4263.06	4609.27	4786.07	4891.23	1.12268	1.06117
H0351.1015	SFG-m	5915.89	4605.04	6321.55	5058.38	1.06857	1.09844
H0351.1016	SFG-m	4571.21	4623.59	5029.12	5118.59	1.10017	1.10706
H0351.2001	SFG-m	4841.85	4635.28	4666.57	4831.6	0.963799	1.04235
H0351.2002	SFG-m	4510.05	4596.35	4909.98	4963.05	1.08868	1.07978
H0351.1009	SIG	5223.1	4810.32	5248.08	5383.86	1.00478	1.11923
H0351.1012	SIG	4602.87	4853.6	5114.29	5145.16	1.11111	1.06007
H0351.1015	SIG	6387.47	4802.4	7405.05	5305.63	1.15931	1.10479
H0351.1016	SIG	4303.17	4806.58	4898.23	5363.9	1.13828	1.11595
H0351.2001	SIG	4555.25	4900.24	4647.84	5088.48	1.02033	1.03842
H0351.2002	SIG	4492.74	4818.91	4762.7	5213.85	1.06009	1.08196
H0351.1009	SMG-i	5445.66	4861.52	5463.18	5398.59	1.00322	1.11047
H0351.1012	SMG-i	4624.56	4833.71	5087.84	5122.53	1.10018	1.05975
H0351.1015	SMG-i	5438.63	4831.89	5763.48	5309.05	1.05973	1.09875
H0351.1016	SMG-i	4851.35	4852.33	5604.04	5375.82	1.15515	1.10788
H0351.2001	SMG-i	4910.73	4860.23	4867.8	5055.47	0.991258	1.04017
H0351.2002	SMG-i	4409.92	4821.24	4869.38	5202.91	1.10419	1.07916
H0351.1009	SMG-s	5199.04	4919.66	5276.26	5169.63	1.01485	1.05081
H0351.1012	SMG-s	4812.12	4864.42	5082.47	4918.67	1.05618	1.01115
H0351.1015	SMG-s	6120.48	4879.4	6259.38	5088.03	1.02269	1.04276
H0351.1016	SMG-s	4355.56	4907.62	4235.78	5148.86	0.972499	1.04916
H0351.2001	SMG-s	5215.19	4886.8	5225.54	4858.03	1.00198	0.994112
H0351.2002	SMG-s	4362.52	4858.27	4437.48	4991.54	1.01718	1.02743
H0351.1009	SNC	2141.37	2138	2417.5	2364.84	1.12895	1.1061
H0351.1012	SNC	2661.09	2249.17	2947.09	2276.25	1.10748	1.01204
H0351.1015	SNC	2701.84	2161.31	2274.08	2335.39	0.841679	1.08054
H0351.1016	SNC	1797.26	2143.03	2445.95	2357.29	1.36093	1.09998
H0351.2001	SNC	2614.7	2299.16	2348.66	2255.91	0.898253	0.981186
H0351.2002	SNC	1925.5	2203.47	1750.68	2301.32	0.909207	1.04441
H0351.1009	SNR	3161.34	2057.66	2794.65	2586.44	0.884009	1.25698
H0351.1012	SNR	2471.76	2313.75	2882.81	2495.41	1.1663	1.07851
H0351.1015	SNR	2357.93	2118.28	2467.32	2556.89	1.04639	1.20706
H0351.1016	SNR	2106.87	2071.51	2375.59	2578.92	1.12755	1.24495
H0351.2001	SNR	2262.34	2416.83	3174.79	2473.32	1.40332	1.02337
H0351.2002	SNR	1427.35	2215.65	1882.27	2521.89	1.31871	1.13822
H0351.1009	SOG-s	4324.38	4619.49	5096.35	4940.13	1.17851	1.06941
H0351.1012	SOG-s	4381.94	4591.79	5293.53	4682.7	1.20803	1.0198
H0351.1015	SOG-s	5227.2	4591.29	5122.35	4856.74	0.979941	1.05782
H0351.1016	SOG-s	4636.89	4610.77	4926.09	4918.93	1.06237	1.06683
H0351.2001	SOG-s	5636.56	4616.01	4137.24	4619.98	0.734001	1.00086
H0351.2002	SOG-s	4331.42	4580.7	4455.56	4757.76	1.02866	1.03865
H0351.1009	Sp5	1502.15	1794.04	3050.7	3084.64	2.0309	1.71938
H0351.1012	Sp5	2556.03	1952.05	3940.41	3009.02	1.54161	1.54147
H0351.1015	Sp5	2491.01	1833.59	3411.63	3059.27	1.36958	1.66846
H0351.1016	Sp5	2312.77	1803.27	3084.78	3078.12	1.3338	1.70697
H0351.2001	Sp5	1426.89	2011.47	2598.55	2992.02	1.82112	1.48748
H0351.2002	Sp5	1626.98	1893.83	2688.78	3030.19	1.65262	1.60003
H0351.1009	SPL-i	4480.99	4656.59	5239.51	5060.92	1.16928	1.08683
H0351.1012	SPL-i	3959.94	4638.79	5537.62	4808.71	1.39841	1.03663
H0351.1015	SPL-i	5885.82	4630.55	5821.27	4979.1	0.989033	1.07527
H0351.1016	SPL-i	4624.37	4648.34	4679.07	5040.11	1.01183	1.08428
H0351.2001	SPL-i	6037.56	4667.19	4646.49	4747.47	0.769596	1.0172
H0351.2002	SPL-i	4122.06	4623.74	3954.06	4882.12	0.959245	1.05588
H0351.1009	SPL-s	4596.48	4659.2	4785	4846.78	1.04101	1.04026
H0351.1012	SPL-s	4782.99	4603.91	5725.44	4602.44	1.19704	0.999682
H0351.1015	SPL-s	5711.28	4620.37	5472.26	4767.51	0.95815	1.03185
H0351.1016	SPL-s	4253.68	4647.63	4226.19	4826.62	0.993539	1.03851
H0351.2001	SPL-s	5629.41	4623.93	4410.39	4543.11	0.783455	0.982522
H0351.2002	SPL-s	3747.39	4599.22	3984.84	4673.56	1.06336	1.01616
H0351.1009	STG-i	4551.43	4463.25	5062.33	4998.9	1.11225	1.12001
H0351.1012	STG-i	4293.27	4445.32	4975.96	4755.31	1.15901	1.06973
H0351.1015	STG-i	5340.5	4437.78	5775.53	4919.66	1.08146	1.10859
H0351.1016	STG-i	4424.93	4455.2	4657.94	4978.73	1.05266	1.11751
H0351.2001	STG-i	4691.8	4472.76	4442.37	4696.51	0.946837	1.05002
H0351.2002	STG-i	4021.03	4430.9	4481.82	4825.99	1.11459	1.08917
H0351.1009	STG-l	4424.12	4664.84	5036.87	5145.72	1.1385	1.10309
H0351.1012	STG-l	4575.51	4652.18	4966.88	4908.02	1.08554	1.05499
H0351.1015	STG-l	5610.98	4641.21	5994.51	5068.07	1.06835	1.09197
H0351.1016	STG-l	4785.31	4657.26	5023.79	5125.93	1.04984	1.10063
H0351.2001	STG-l	4953.66	4680.61	4834.95	4851.18	0.976037	1.03644
H0351.2002	STG-l	4208.34	4636.39	4476.88	4976.66	1.06381	1.07339
H0351.1009	TCd	2976.35	3076.22	3402.59	3783.36	1.14321	1.22987
H0351.1012	TCd	3405.53	3230.43	4267.91	3590.8	1.25323	1.11155
H0351.1015	TCd	3512.44	3108.41	3842.56	3720.01	1.09399	1.19676
H0351.1016	TCd	3445.18	3083.07	3859.84	3767.18	1.12036	1.22189
H0351.2001	TCd	2988.17	3298.42	3370.38	3545.49	1.12791	1.0749
H0351.2002	TCd	3048.3	3167.3	3538.37	3645.96	1.16077	1.15113
H0351.1009	TG	4012.23	4493.12	6106.72	5323.67	1.52203	1.18485
H0351.1012	TG	4704.51	4446.36	5677.65	5044.58	1.20685	1.13454
H0351.1015	TG	5840.71	4460.46	5964.99	5233.3	1.02128	1.17327
H0351.1016	TG	4307.29	4483.39	4744.73	5300.7	1.10156	1.1823
H0351.2001	TG	4644.07	4462.85	4244.6	4976.54	0.913984	1.1151
H0351.2002	TG	4446.97	4442.61	4815.63	5125.99	1.0829	1.15382
H0351.1009	trIFG	3939.42	4593.87	3990.39	4773.54	1.01294	1.03911
H0351.1012	trIFG	5326.99	4524.69	5475.41	4524.08	1.02786	0.999866
H0351.1015	trIFG	5427.91	4551.7	5515.67	4692.7	1.01617	1.03098
H0351.1016	trIFG	4607.41	4581.53	4530.6	4752.99	0.983328	1.03742
H0351.2001	trIFG	4614.39	4539.2	4580.73	4463.36	0.992707	0.983292
H0351.2002	trIFG	3867.84	4525.27	4014.26	4596.78	1.03786	1.0158
H0351.1009	VTA	1817.52	2351.91	2264.89	2554.05	1.24614	1.08595
H0351.1012	VTA	2144.29	2536.01	2535.68	2497.49	1.18253	0.984811
H0351.1015	VTA	4132.68	2395.04	3427.5	2534.93	0.829364	1.05841
H0351.1016	VTA	3351.55	2361.71	2505.16	2549.13	0.747464	1.07935
H0351.2001	VTA	2496.28	2610.9	2944.52	2485.01	1.17956	0.951782
H0351.2002	VTA	1838.62	2465.02	1892.88	2513.18	1.02951	1.01954
H0351.1009	ZI	1761.11	2457.69	2639.25	3724.08	1.49862	1.51528
H0351.1012	ZI	2346.96	2685.05	3493.86	3637.18	1.48868	1.35461
H0351.1015	ZI	2756.85	2511.78	4409.16	3695.15	1.59935	1.47112
H0351.1016	ZI	2438.79	2470.07	4483.9	3716.66	1.83858	1.50468
H0351.2001	ZI	3681.48	2775.97	5145.21	3617.27	1.39759	1.30307
H0351.2002	ZI	3291.81	2598.26	3136.43	3661.73	0.952797	1.40931

## Sheet: E_I corr vs non corrected test 
Welch's test testing tE/I using gene expression values corrected and non-corrected by age means are equal allowing standard deviations not equal
Structure	F Ratio	DFNum	DFDen	Prob > F
8Ve	0.1558	1	6.15306	0.7063
Acb	0.0168	1	7.58778	0.9003
AnG-i	0.1115	1	5.42541	0.751
AnG-s	0.0537	1	5.226	0.8256
Arc	0.0075	1	5.01603	0.9342
ATZ	0.0006	1	5.95837	0.9816
BCd	0.0286	1	6.3341	0.871
BLA	0.0552	1	5.35093	0.8229
BMA	0.035	1	5.71799	0.858
CA1	0.0014	1	6.35679	0.9708
CA2	0.0834	1	5.29768	0.7837
CA3	0.0595	1	5.33674	0.8163
CA4	0.1555	1	5.11465	0.7092
CeA	0.0841	1	6.47726	0.7809
CgGf-i	0.2929	1	8.79201	0.6018
CgGf-s	0.9532	1	8.05491	0.3573
CgGp-i	0.5442	1	6.42143	0.4868
CgGp-s	0.0782	1	5.54517	0.7898
Cl	0.0168	1	5.68315	0.9014
COMA	0.024	1	8.78029	0.8804
Cu	1.019	1	7.88789	0.3427
Cun-pest	0.2336	1	5.19531	0.6485
Cun-str	0.1574	1	5.07987	0.7077
DG	0.0018	1	5.22961	0.968
Dt	0.0087	1	5.23099	0.9293
DTA	0.6357	1	5.1678	0.4603
DTLd	0.4846	1	5.01324	0.5173
DTLv	0.1375	1	5.03019	0.7259
DTM	0.0133	1	5.1326	0.9125
DTP	0.0134	1	5.18287	0.9122
fro	0.0862	1	5.76816	0.7793
FuG-cos	0.2018	1	7.24876	0.6664
FuG-its	0.0368	1	6.10859	0.8542
GiRt	0.0053	1	5.40639	0.9444
GPi	0.0165	1	6.14937	0.9019
GRe	0.0689	1	6.95742	0.8006
HCd	0.0937	1	9.47303	0.7662
He-Crus I	0.0092	1	5.44578	0.9268
He-Crus II	0.0318	1	6.71887	0.8637
He-VI	0.0202	1	6.58418	0.8913
He-VIIB	0.0089	1	6.06593	0.928
He-VIIIA	0.0031	1	6.69365	0.9574
HG	0.5658	1	5.47025	0.483
ILc	0.0015	1	5.55116	0.9709
ILr	0.2657	1	5.46852	0.6264
IO	0.0035	1	6.75474	0.9547
ITG-its	0.0864	1	6.26993	0.7783
ITG-l	0.0662	1	6.02343	0.8055
ITG-mts	0.0454	1	5.88927	0.8385
LA	0.0387	1	5.62433	0.8509
LGd	0.0117	1	5.02706	0.918
LHM	0.0067	1	6.4523	0.9372
LIG	0.0903	1	6.15385	0.7737
LiG-pest	0.0268	1	5.13998	0.8761
LiG-str	0.5609	1	5.18646	0.4865
LMRt	0.0781	1	5.56992	0.7899
LOrG	0.0568	1	5.58203	0.8202
MFG-i	0.203	1	6.89221	0.6662
MFG-s	0.0371	1	5.62273	0.8541
MG	1.0094	1	5.18548	0.3596
MOrG	0.0643	1	7.52233	0.8067
MTG-i	0.0537	1	6.45369	0.8239
MTG-s	0.14	1	7.17028	0.7191
orIFG	0.0774	1	6.56784	0.7894
OTG-i	0.275	1	5.55659	0.6203
OTG-s	0.1568	1	5.49019	0.7071
PCLa-i	0.0669	1	5.26493	0.8057
Pcu-i	0.21	1	5.4636	0.6644
Pcu-s	0.0357	1	5.19613	0.8573
PHA	0.0023	1	6.50742	0.9632
PHG-cos	0.076	1	6.62742	0.7911
PHG-l	0.0676	1	6.53066	0.8029
PLP	0.4092	1	6.96367	0.5428
Pn	0.0191	1	5.15534	0.8953
PoG-cs	1.3572	1	5.50727	0.292
PoG-sl	0.2198	1	5.33018	0.6578
PRF	0.0497	1	5.8602	0.8312
PrG-il	1.2366	1	6.98914	0.3029
PrG-prc	0.2155	1	5.61973	0.66
PrG-sl	0.1879	1	5.61325	0.6808
PrOR	0.014	1	6.86832	0.9092
Pu	0.1237	1	6.77044	0.7357
PV-Crus I	0.0058	1	5.2295	0.9421
PV-Crus II	0.0036	1	5.67172	0.9543
PV-IV	0.0546	1	7.96939	0.8212
PV-V	0.0861	1	5.55757	0.7798
PV-VI	0.0307	1	6.52181	0.8661
PV-VIIB	0.0158	1	6.42076	0.9039
R	0.2235	1	5.24483	0.6554
RaM	0.0008	1	5.47494	0.9782
RN	0.0018	1	5.61143	0.9676
S	0.0029	1	5.56577	0.9587
Sb	0.0541	1	5.25827	0.8249
SFG-l	0.0224	1	5.60457	0.8863
SFG-m	0.1337	1	7.16904	0.7252
SIG	0.0229	1	7.45239	0.8837
SMG-i	0.2352	1	6.92006	0.6427
SMG-s	1.0651	1	9.6959	0.3271
SNC	0.0246	1	5.658	0.8808
SNR	0	1	7.39865	0.9958
SOG-s	0.0214	1	5.26307	0.889
Sp5	0.0014	1	6.19882	0.9716
SPL-i	0.0124	1	5.1728	0.9155
SPL-s	0.0457	1	5.2907	0.8388
STG-i	0.2098	1	6.44431	0.6619
STG-l	0.2917	1	7.41931	0.605
TCd	0.1791	1	9.85113	0.6813
TG	0.0337	1	5.1792	0.8612
trIFG	0.2267	1	9.92809	0.6443
VTA	0.0044	1	5.68668	0.9492
ZI	0.0852	1	5.85447	0.7804

## Sheet: Nested ANOVA E_I across regions
Analysis of Variance gene expression no corrected by age																							Analysis of Variance gene expression corrected by age
Source	DF	Sum of Squares	Mean Square	F Ratio	Prob > F																		Source	DF	Sum of Squares	Mean Square	F Ratio	Prob > F
Structure	110	108.125	0.982957	18.0816	<.0001*																		structure_abbreviation	110	98.0204	0.891094	312.8	<.0001*
Error	555	30.1711	0.054362																				Error	555	1.58107	0.002849
C. Total	665	138.296																					C. Total	665	99.6014
Means Comparisons																							Means Comparisons
Comparisons for all pairs using Tukey-Kramer HSD																							Comparisons for all pairs using Tukey-Kramer HSD
Confidence Quantile																							Confidence Quantile
q*	Alpha																						q*	Alpha
4.3776	0.05																						4.3776	0.05
Connecting Letters Report																							Connecting Letters Report
Level																			Mean				Level
R	A																		3.86083				R	A
Cu		B																	2.34036				Cu		B
CA4		B	C																2.1633				CA4			C
CA3		B	C	D															1.99106				CA3			C
LMRt		B	C	D	E														1.87125				LMRt			C	D
DG			C	D	E	F													1.73897				8Ve				D	E
8Ve			C	D	E	F	G												1.73413				DG					E	F
BLA			C	D	E	F	G	H											1.70601				BLA					E	F
Sp5			C	D	E	F	G	H	I										1.62494				Sp5						F
CA1			C	D	E	F	G	H	I	J									1.61651				CA1						F
IO				D	E	F	G	H	I	J	K								1.47298				IO							G
ZI				D	E	F	G	H	I	J	K								1.4626				ZI							G	H
CA2				D	E	F	G	H	I	J	K								1.45843				CA2							G	H	I
RN					E	F	G	H	I	J	K	L							1.3679				RN							G	H	I	J
BMA					E	F	G	H	I	J	K	L	M						1.35657				BMA							G	H	I	J
RaM					E	F	G	H	I	J	K	L	M	N					1.33295				RaM								H	I	J
GiRt					E	F	G	H	I	J	K	L	M	N	O				1.31126				GiRt								H	I	J
LA						F	G	H	I	J	K	L	M	N	O	P			1.27225				LA									I	J	K
PRF						F	G	H	I	J	K	L	M	N	O	P	Q		1.26697				PRF										J	K	L
Pn						F	G	H	I	J	K	L	M	N	O	P	Q		1.25335				Pn										J	K	L	M
Pu						F	G	H	I	J	K	L	M	N	O	P	Q		1.22606				Pu										J	K	L	M	N
ATZ						F	G	H	I	J	K	L	M	N	O	P	Q	R	1.16209				CgGp-s											K	L	M	N	O
SNR						F	G	H	I	J	K	L	M	N	O	P	Q	R	1.15771				TCd											K	L	M	N	O	P
CgGp-s						F	G	H	I	J	K	L	M	N	O	P	Q	R	1.15738				BCd											K	L	M	N	O	P	Q
TCd						F	G	H	I	J	K	L	M	N	O	P	Q	R	1.14991				PHG-cos											K	L	M	N	O	P	Q
BCd							G	H	I	J	K	L	M	N	O	P	Q	R	1.14895				ATZ											K	L	M	N	O	P	Q
PHG-cos							G	H	I	J	K	L	M	N	O	P	Q	R	1.14746				SNR											K	L	M	N	O	P	Q
TG								H	I	J	K	L	M	N	O	P	Q	R	1.14143				TG											K	L	M	N	O	P	Q
Cl								H	I	J	K	L	M	N	O	P	Q	R	1.14088				OTG-s												L	M	N	O	P	Q	R
S								H	I	J	K	L	M	N	O	P	Q	R	1.13595				FuG-cos													M	N	O	P	Q	R
FuG-cos								H	I	J	K	L	M	N	O	P	Q	R	1.13136				OTG-i													M	N	O	P	Q	R
OTG-s								H	I	J	K	L	M	N	O	P	Q	R	1.1281				fro													M	N	O	P	Q	R
HCd								H	I	J	K	L	M	N	O	P	Q	R	1.12205				HCd													M	N	O	P	Q	R
fro								H	I	J	K	L	M	N	O	P	Q	R	1.1212				LIG													M	N	O	P	Q	R
LIG								H	I	J	K	L	M	N	O	P	Q	R	1.11997				Pcu-s													M	N	O	P	Q	R	S
OTG-i								H	I	J	K	L	M	N	O	P	Q	R	1.11951				S													M	N	O	P	Q	R	S
FuG-its								H	I	J	K	L	M	N	O	P	Q	R	1.1192				Cl													M	N	O	P	Q	R	S
Pcu-s								H	I	J	K	L	M	N	O	P	Q	R	1.11715				FuG-its														N	O	P	Q	R	S
ITG-mts									I	J	K	L	M	N	O	P	Q	R	1.11444				ITG-mts														N	O	P	Q	R	S
MTG-i									I	J	K	L	M	N	O	P	Q	R	1.11157				LiG-pest														N	O	P	Q	R	S
LiG-pest									I	J	K	L	M	N	O	P	Q	R	1.10765				PCLa-i														N	O	P	Q	R	S
PCLa-i									I	J	K	L	M	N	O	P	Q	R	1.10594				MTG-i														N	O	P	Q	R	S
ITG-its									I	J	K	L	M	N	O	P	Q	R	1.09702				PrG-il														N	O	P	Q	R	S	T
PHG-l									I	J	K	L	M	N	O	P	Q	R	1.09615				Pcu-i														N	O	P	Q	R	S	T
PrG-il									I	J	K	L	M	N	O	P	Q	R	1.09275				PHG-l															O	P	Q	R	S	T
CgGf-i									I	J	K	L	M	N	O	P	Q	R	1.09162				PLP															O	P	Q	R	S	T
Pcu-i									I	J	K	L	M	N	O	P	Q	R	1.09089				ITG-its															O	P	Q	R	S	T
SFG-l									I	J	K	L	M	N	O	P	Q	R	1.08982				CgGf-i															O	P	Q	R	S	T
PLP									I	J	K	L	M	N	O	P	Q	R	1.08963				CgGp-i															O	P	Q	R	S	T
AnG-s									I	J	K	L	M	N	O	P	Q	R	1.08753				AnG-s															O	P	Q	R	S	T
CgGf-s									I	J	K	L	M	N	O	P	Q	R	1.08509				CgGf-s															O	P	Q	R	S	T
SIG									I	J	K	L	M	N	O	P	Q	R	1.08232				SFG-l															O	P	Q	R	S	T
CgGp-i									I	J	K	L	M	N	O	P	Q	R	1.07833				Cun-pest															O	P	Q	R	S	T
STG-i									I	J	K	L	M	N	O	P	Q	R	1.0778				STG-i															O	P	Q	R	S	T
ITG-l									I	J	K	L	M	N	O	P	Q	R	1.07642				ITG-l															O	P	Q	R	S	T
MTG-s									I	J	K	L	M	N	O	P	Q	R	1.07522				SIG															O	P	Q	R	S	T
SFG-m									I	J	K	L	M	N	O	P	Q	R	1.07368				MTG-s															O	P	Q	R	S	T
MFG-s									I	J	K	L	M	N	O	P	Q	R	1.07162				SFG-m															O	P	Q	R	S	T
SMG-i									I	J	K	L	M	N	O	P	Q	R	1.06895				SMG-i															O	P	Q	R	S	T
STG-l									I	J	K	L	M	N	O	P	Q	R	1.06368				MFG-s															O	P	Q	R	S	T
COMA									I	J	K	L	M	N	O	P	Q	R	1.05928				STG-l															O	P	Q	R	S	T
Cun-pest									I	J	K	L	M	N	O	P	Q	R	1.05476				AnG-i															O	P	Q	R	S	T	U
AnG-i									I	J	K	L	M	N	O	P	Q	R	1.05378				COMA															O	P	Q	R	S	T	U	V
SPL-i									I	J	K	L	M	N	O	P	Q	R	1.04956				PrG-prc															O	P	Q	R	S	T	U	V
MOrG									I	J	K	L	M	N	O	P	Q	R	1.0495				SPL-i															O	P	Q	R	S	T	U	V
MFG-i									I	J	K	L	M	N	O	P	Q	R	1.0494				MFG-i															O	P	Q	R	S	T	U	V
PrG-prc									I	J	K	L	M	N	O	P	Q	R	1.0493				orIFG															O	P	Q	R	S	T	U	V	W
orIFG									I	J	K	L	M	N	O	P	Q	R	1.04827				MOrG															O	P	Q	R	S	T	U	V	W
GRe									I	J	K	L	M	N	O	P	Q	R	1.04492				SNC															O	P	Q	R	S	T	U	V	W	X
SNC									I	J	K	L	M	N	O	P	Q	R	1.04108				HG															O	P	Q	R	S	T	U	V	W	X
PrG-sl									I	J	K	L	M	N	O	P	Q	R	1.03773				GRe															O	P	Q	R	S	T	U	V	W	X
VTA									I	J	K	L	M	N	O	P	Q	R	1.03576				PrG-sl															O	P	Q	R	S	T	U	V	W	X
SOG-s										J	K	L	M	N	O	P	Q	R	1.03192				SOG-s															O	P	Q	R	S	T	U	V	W	X	Y
LOrG											K	L	M	N	O	P	Q	R	1.0243				LOrG																P	Q	R	S	T	U	V	W	X	Y
HG											K	L	M	N	O	P	Q	R	1.0213				VTA																P	Q	R	S	T	U	V	W	X	Y
SMG-s											K	L	M	N	O	P	Q	R	1.01423				SMG-s																	Q	R	S	T	U	V	W	X	Y
trIFG											K	L	M	N	O	P	Q	R	1.01181				PoG-cs																		R	S	T	U	V	W	X	Y
SPL-s											K	L	M	N	O	P	Q	R	1.00609				SPL-s																		R	S	T	U	V	W	X	Y
PoG-cs											K	L	M	N	O	P	Q	R	0.988397				trIFG																		R	S	T	U	V	W	X	Y
PoG-sl											K	L	M	N	O	P	Q	R	0.981261				PoG-sl																			S	T	U	V	W	X	Y	Z
LiG-str											K	L	M	N	O	P	Q	R	0.946606				LiG-str																				T	U	V	W	X	Y	Z
Sb											K	L	M	N	O	P	Q	R	0.939938				Cun-str																					U	V	W	X	Y	Z
Dt											K	L	M	N	O	P	Q	R	0.929583				Dt																						V	W	X	Y	Z
Arc											K	L	M	N	O	P	Q	R	0.927288				Arc																							W	X	Y	Z
Cun-str											K	L	M	N	O	P	Q	R	0.911914				Sb																								X	Y	Z
Acb											K	L	M	N	O	P	Q	R	0.90822				Acb																									Y	Z
GPi												L	M	N	O	P	Q	R	0.865515				GPi																										Z
LHM												L	M	N	O	P	Q	R	0.832752				LHM
PrOR												L	M	N	O	P	Q	R	0.828281				PrOR
ILc												L	M	N	O	P	Q	R	0.815058				DTM
DTM												L	M	N	O	P	Q	R	0.804218				ILc
PHA												L	M	N	O	P	Q	R	0.799972				MG
He-Crus I													M	N	O	P	Q	R	0.778202				PHA
MG														N	O	P	Q	R	0.753742				He-Crus I
ILr														N	O	P	Q	R	0.749863				ILr
PV-VIIB															O	P	Q	R	0.726521				DTLd
DTP															O	P	Q	R	0.725686				DTP
PV-Crus I																P	Q	R	0.720265				PV-VIIB
He-VIIB																P	Q	R	0.719064				DTA
He-Crus II																P	Q	R	0.716936				He-VIIB
He-VIIIA																P	Q	R	0.715475				He-Crus II
DTLd																P	Q	R	0.703262				He-VIIIA
PV-VI																P	Q	R	0.702969				PV-Crus I
PV-V																P	Q	R	0.70256				PV-V
He-VI																P	Q	R	0.699907				PV-VI
PV-Crus II																P	Q	R	0.690977				He-VI
DTA																	Q	R	0.680211				PV-Crus II
PV-IV																	Q	R	0.677981				PV-IV
CeA																		R	0.627176				CeA
DTLv																		R	0.584817				DTLv
LGd																		R	0.579826				LGd
Levels not connected by same letter are significantly different.																							Levels not connected by same letter are significantly different.
[truncated: 8 more columns]
