# Supplementary material for: Regional transcriptome analysis of AMPA and GABAA receptor subunit expression generates E/I signatures of the human brain
Source: Sci Rep. 2020 Jul 9;10:11352. doi: 10.1038/s41598-020-68165-1 (PMC7347860; doi:10.1038/s41598-020-68165-1)
Supplement: Supplementary file 9 — Supplementary file9 [file 41598_2020_68165_MOESM9_ESM.xlsx]

## Sheet: Data not corrected by age
Subject	Age	Sex	DSM IV diagnosis	Structure abbreviation	Structure name	All GABRS	All GRIAS	All GRIAS/All GABRS
H14.09.041	100+	F	No Dementia	HIP	hippocampus (hippocampal formation)	239.478	196.946	0.822395
H14.09.023	78	M	No Dementia	HIP	hippocampus (hippocampal formation)	252.057	226.123	0.89711
H14.09.023	78	M	No Dementia	FWM	white matter of forebrain	80.572	73.9677	0.918032
H14.09.023	78	M	No Dementia	TCx	temporal neocortex	407.788	203.521	0.499085
H14.09.023	78	M	No Dementia	PCx	parietal neocortex	340.267	187.612	0.551366
H14.09.024	78	M	No Dementia	HIP	hippocampus (hippocampal formation)	308.853	262.757	0.85075
H14.09.024	78	M	No Dementia	TCx	temporal neocortex	309.989	177.897	0.573882
H14.09.024	78	M	No Dementia	PCx	parietal neocortex	345.459	192.602	0.557524
H14.09.024	78	M	No Dementia	FWM	white matter of forebrain	135.76	95.0222	0.699929
H14.09.027	78	M	No Dementia	HIP	hippocampus (hippocampal formation)	398.562	305.041	0.765354
H14.09.028	78	M	No Dementia	HIP	hippocampus (hippocampal formation)	231.986	263.558	1.13609
H14.09.028	78	M	No Dementia	PCx	parietal neocortex	335.33	217.707	0.649231
H14.09.028	78	M	No Dementia	FWM	white matter of forebrain	22.4468	39.8398	1.77486
H14.09.028	78	M	No Dementia	TCx	temporal neocortex	354.34	219.35	0.619037
H14.09.037	78	M	No Dementia	HIP	hippocampus (hippocampal formation)	366.855	314.641	0.857671
H14.09.037	78	M	No Dementia	FWM	white matter of forebrain	102.69	76.9548	0.749393
H14.09.037	78	M	No Dementia	PCx	parietal neocortex	306.576	169.914	0.554233
H14.09.037	78	M	No Dementia	TCx	temporal neocortex	242.456	159.349	0.657228
H14.09.038	78	M	No Dementia	TCx	temporal neocortex	404.437	215.124	0.531909
H14.09.038	78	M	No Dementia	PCx	parietal neocortex	331.214	198.469	0.599217
H14.09.038	78	M	No Dementia	HIP	hippocampus (hippocampal formation)	336.433	330.45	0.982216
H14.09.038	78	M	No Dementia	FWM	white matter of forebrain	183.444	125.211	0.682557
H14.09.076	78	F	No Dementia	PCx	parietal neocortex	261.638	168.356	0.643471
H14.09.076	78	F	No Dementia	TCx	temporal neocortex	300.902	193.32	0.642468
H14.09.076	78	F	No Dementia	FWM	white matter of forebrain	72.0003	63.6081	0.883442
H14.09.076	78	F	No Dementia	HIP	hippocampus (hippocampal formation)	265.304	259.039	0.976383
H14.09.094	78	M	No Dementia	FWM	white matter of forebrain	63.2247	51.8443	0.82
H14.09.094	78	M	No Dementia	TCx	temporal neocortex	317.949	173.404	0.545385
H14.09.094	78	M	No Dementia	HIP	hippocampus (hippocampal formation)	261.732	206.159	0.787672
H14.09.094	78	M	No Dementia	PCx	parietal neocortex	260.487	134.598	0.516716
H14.09.017	79	M	No Dementia	TCx	temporal neocortex	561.233	309.984	0.552327
H14.09.017	79	M	No Dementia	PCx	parietal neocortex	384.488	220.738	0.574109
H14.09.017	79	M	No Dementia	FWM	white matter of forebrain	366.175	197.646	0.539759
H14.09.017	79	M	No Dementia	HIP	hippocampus (hippocampal formation)	420.128	391.193	0.931127
H14.09.015	81	M	No Dementia	HIP	hippocampus (hippocampal formation)	337.341	266.381	0.789651
H14.09.015	81	M	No Dementia	TCx	temporal neocortex	390.84	205.937	0.526909
H14.09.015	81	M	No Dementia	PCx	parietal neocortex	380.53	206.476	0.542602
H14.09.015	81	M	No Dementia	FWM	white matter of forebrain	87.4663	84.5528	0.966691
H14.09.016	81	M	No Dementia	FWM	white matter of forebrain	45.1201	41.2391	0.913986
H14.09.016	81	M	No Dementia	TCx	temporal neocortex	223.45	145.794	0.652469
H14.09.016	81	M	No Dementia	PCx	parietal neocortex	156.37	113.293	0.72452
H14.09.084	81	M	No Dementia	HIP	hippocampus (hippocampal formation)	318.472	261.396	0.820783
H14.09.074	82	F	No Dementia	PCx	parietal neocortex	393.821	216.6	0.549996
H14.09.074	82	F	No Dementia	HIP	hippocampus (hippocampal formation)	392.369	334.962	0.853691
H14.09.074	82	F	No Dementia	TCx	temporal neocortex	409.681	208.37	0.508615
H14.09.074	82	F	No Dementia	FWM	white matter of forebrain	393.341	207.771	0.528222
H14.09.095	84	M	No Dementia	PCx	parietal neocortex	286.84	163.102	0.568617
H14.09.095	84	M	No Dementia	FWM	white matter of forebrain	41.9592	42	1.00097
H14.09.095	84	M	No Dementia	TCx	temporal neocortex	283.2	153.513	0.542065
H14.09.095	84	M	No Dementia	HIP	hippocampus (hippocampal formation)	250.73	197.756	0.788721
H14.09.096	84	M	No Dementia	TCx	temporal neocortex	387.299	194.693	0.502696
H14.09.096	84	M	No Dementia	FWM	white matter of forebrain	112.513	89.5365	0.795787
H14.09.096	84	M	No Dementia	HIP	hippocampus (hippocampal formation)	320.825	269.615	0.840381
H14.09.096	84	M	No Dementia	PCx	parietal neocortex	384.838	215.073	0.558868
H14.09.039	85	M	No Dementia	PCx	parietal neocortex	393.989	214.536	0.544522
H14.09.039	85	M	No Dementia	FWM	white matter of forebrain	105.085	84.7417	0.806414
H14.09.039	85	M	No Dementia	TCx	temporal neocortex	372.717	181.388	0.486664
H14.09.011	86	F	No Dementia	TCx	temporal neocortex	344.93	182.98	0.530484
H14.09.060	86	F	No Dementia	TCx	temporal neocortex	377.586	199.315	0.527866
H14.09.060	86	F	No Dementia	FWM	white matter of forebrain	33.1879	50.5126	1.52202
H14.09.060	86	F	No Dementia	PCx	parietal neocortex	367.71	208.563	0.567196
H14.09.060	86	F	No Dementia	HIP	hippocampus (hippocampal formation)	239.145	201.42	0.842251
H14.09.097	86	M	No Dementia	PCx	parietal neocortex	403.149	202.617	0.502585
H14.09.097	86	M	No Dementia	FWM	white matter of forebrain	152.417	104.268	0.684094
H14.09.097	86	M	No Dementia	TCx	temporal neocortex	387.493	197.399	0.509426
H15.09.106	86	M	No Dementia	HIP	hippocampus (hippocampal formation)	421.298	365.52	0.867604
H15.09.106	86	M	No Dementia	TCx	temporal neocortex	432.275	223.319	0.516612
H14.09.077	87	M	No Dementia	FWM	white matter of forebrain	189.407	115.007	0.607194
H14.09.077	87	M	No Dementia	PCx	parietal neocortex	353.069	188.811	0.534771
H14.09.078	87	M	No Dementia	HIP	hippocampus (hippocampal formation)	415.213	316.874	0.76316
H14.09.078	87	M	No Dementia	TCx	temporal neocortex	486.25	250.117	0.51438
H14.09.079	87	M	No Dementia	FWM	white matter of forebrain	153.729	115.708	0.752675
H14.09.079	87	M	No Dementia	TCx	temporal neocortex	369.179	197.83	0.535865
H14.09.079	87	M	No Dementia	PCx	parietal neocortex	366.03	200.595	0.548029
H14.09.080	87	M	No Dementia	HIP	hippocampus (hippocampal formation)	348.814	294.568	0.844483
H14.09.080	87	M	No Dementia	PCx	parietal neocortex	332.906	184.767	0.555012
H14.09.080	87	M	No Dementia	TCx	temporal neocortex	378.728	213.333	0.563289
H14.09.080	87	M	No Dementia	FWM	white matter of forebrain	213.08	120.727	0.566582
H14.09.057	88	M	No Dementia	FWM	white matter of forebrain	252.459	144.864	0.573813
H14.09.057	88	M	No Dementia	PCx	parietal neocortex	339.341	202.9	0.597925
H14.09.057	88	M	No Dementia	TCx	temporal neocortex	372.441	204.266	0.548453
H14.09.057	88	M	No Dementia	HIP	hippocampus (hippocampal formation)	294.863	264.445	0.896841
H14.09.058	88	M	No Dementia	FWM	white matter of forebrain	298.131	178.697	0.59939
H14.09.058	88	M	No Dementia	PCx	parietal neocortex	379.82	209.898	0.552626
H14.09.058	88	M	No Dementia	HIP	hippocampus (hippocampal formation)	354.086	324.78	0.917233
H14.09.058	88	M	No Dementia	TCx	temporal neocortex	356.344	201.666	0.565932
H14.09.053	89	M	No Dementia	TCx	temporal neocortex	395.006	206.868	0.523708
H14.09.053	89	M	No Dementia	HIP	hippocampus (hippocampal formation)	310.365	246.269	0.793483
H14.09.053	89	M	No Dementia	FWM	white matter of forebrain	286.73	153.474	0.535254
H14.09.053	89	M	No Dementia	PCx	parietal neocortex	442.084	214.71	0.485676
H14.09.062	89	F	No Dementia	PCx	parietal neocortex	327.861	193.32	0.589638
H14.09.062	89	F	No Dementia	FWM	white matter of forebrain	227.809	122.211	0.536463
H14.09.062	89	F	No Dementia	HIP	hippocampus (hippocampal formation)	331.624	246.835	0.744323
H14.09.062	89	F	No Dementia	TCx	temporal neocortex	388.544	210.781	0.54249
H14.09.072	89	F	No Dementia	PCx	parietal neocortex	313.284	180.312	0.575553
H14.09.072	89	F	No Dementia	TCx	temporal neocortex	374.804	197.292	0.526388
H14.09.072	89	F	No Dementia	HIP	hippocampus (hippocampal formation)	351.067	260.451	0.741883
H14.09.072	89	F	No Dementia	FWM	white matter of forebrain	73.7052	69.9342	0.948837
H14.09.090	89	F	No Dementia	PCx	parietal neocortex	419.099	211.038	0.503551
H14.09.090	89	F	No Dementia	HIP	hippocampus (hippocampal formation)	474.9	298.39	0.628323
H14.09.090	89	F	No Dementia	FWM	white matter of forebrain	167.664	93.9568	0.560388
H14.09.001	90-94	M	No Dementia	FWM	white matter of forebrain	29.4521	29.743	1.00988
H14.09.001	90-94	M	No Dementia	TCx	temporal neocortex	392.597	212.993	0.542522
H14.09.001	90-94	M	No Dementia	PCx	parietal neocortex	358.642	196.908	0.549037
H14.09.001	90-94	M	No Dementia	HIP	hippocampus (hippocampal formation)	318.354	289.483	0.909312
H14.09.003	90-94	M	No Dementia	TCx	temporal neocortex	323.787	178.693	0.551885
H14.09.003	90-94	M	No Dementia	HIP	hippocampus (hippocampal formation)	345.832	314.556	0.909563
H14.09.004	90-94	M	No Dementia	FWM	white matter of forebrain	41.2903	35.0011	0.847682
H14.09.004	90-94	M	No Dementia	TCx	temporal neocortex	325.592	176.611	0.542431
H14.09.004	90-94	M	No Dementia	PCx	parietal neocortex	305.284	160.644	0.526213
H14.09.004	90-94	M	No Dementia	HIP	hippocampus (hippocampal formation)	265.565	203.15	0.764973
H14.09.006	90-94	F	No Dementia	HIP	hippocampus (hippocampal formation)	315.435	257.1	0.815063
H14.09.006	90-94	F	No Dementia	PCx	parietal neocortex	406.76	248.429	0.610751
H14.09.006	90-94	F	No Dementia	FWM	white matter of forebrain	300.324	172.656	0.574901
H14.09.006	90-94	F	No Dementia	TCx	temporal neocortex	378.562	220.606	0.582746
H14.09.014	90-94	M	No Dementia	HIP	hippocampus (hippocampal formation)	260.918	229.804	0.88075
H14.09.014	90-94	M	No Dementia	TCx	temporal neocortex	341.363	203.265	0.595451
H14.09.014	90-94	M	No Dementia	FWM	white matter of forebrain	143.032	98.988	0.69207
H14.09.014	90-94	M	No Dementia	PCx	parietal neocortex	300.78	189.732	0.6308
H14.09.030	90-94	F	No Dementia	TCx	temporal neocortex	362.812	193.112	0.532266
H14.09.030	90-94	F	No Dementia	FWM	white matter of forebrain	106.201	78.6959	0.741012
H14.09.030	90-94	F	No Dementia	HIP	hippocampus (hippocampal formation)	306.525	227.867	0.743385
H14.09.030	90-94	F	No Dementia	PCx	parietal neocortex	249.426	145.085	0.581674
H14.09.032	90-94	F	No Dementia	HIP	hippocampus (hippocampal formation)	311.409	216.949	0.696669
H14.09.032	90-94	F	No Dementia	TCx	temporal neocortex	394.446	228.879	0.580256
H14.09.032	90-94	F	No Dementia	PCx	parietal neocortex	372.569	206.699	0.554795
H14.09.032	90-94	F	No Dementia	FWM	white matter of forebrain	317.512	177.726	0.559747
H14.09.051	90-94	F	No Dementia	PCx	parietal neocortex	418.71	233.714	0.558176
H14.09.051	90-94	F	No Dementia	HIP	hippocampus (hippocampal formation)	432.123	390.829	0.904439
H14.09.051	90-94	F	No Dementia	TCx	temporal neocortex	422.621	225.386	0.533304
H14.09.051	90-94	F	No Dementia	FWM	white matter of forebrain	137.82	100.629	0.730153
H14.09.052	90-94	F	No Dementia	PCx	parietal neocortex	399.677	201.901	0.50516
H14.09.052	90-94	F	No Dementia	TCx	temporal neocortex	365.479	203.892	0.557877
H14.09.052	90-94	F	No Dementia	HIP	hippocampus (hippocampal formation)	500.182	436.467	0.872616
H14.09.052	90-94	F	No Dementia	FWM	white matter of forebrain	261.316	138.696	0.530761
H14.09.065	90-94	M	No Dementia	HIP	hippocampus (hippocampal formation)	237.514	233.015	0.981058
H15.09.103	90-94	F	No Dementia	PCx	parietal neocortex	330.54	172.624	0.522249
H15.09.103	90-94	F	No Dementia	TCx	temporal neocortex	366.419	195.96	0.534797
H15.09.103	90-94	F	No Dementia	FWM	white matter of forebrain	231.079	141.384	0.611844
H15.09.103	90-94	F	No Dementia	HIP	hippocampus (hippocampal formation)	249.607	236.413	0.947142
H15.09.104	90-94	F	No Dementia	TCx	temporal neocortex	388.059	221.168	0.569933
H15.09.104	90-94	F	No Dementia	HIP	hippocampus (hippocampal formation)	390.955	302.296	0.773224
H15.09.104	90-94	F	No Dementia	PCx	parietal neocortex	297.37	181.502	0.610356
H15.09.104	90-94	F	No Dementia	FWM	white matter of forebrain	306.066	168.953	0.552015
H15.09.108	90-94	F	No Dementia	TCx	temporal neocortex	294.435	178.239	0.605359
H15.09.108	90-94	F	No Dementia	HIP	hippocampus (hippocampal formation)	248.334	220.436	0.88766
H15.09.108	90-94	F	No Dementia	PCx	parietal neocortex	334.563	192.222	0.574545
H15.09.108	90-94	F	No Dementia	FWM	white matter of forebrain	153.416	104.245	0.679492
H14.09.019	95-99	F	No Dementia	FWM	white matter of forebrain	302.215	158.244	0.523613
H14.09.019	95-99	F	No Dementia	HIP	hippocampus (hippocampal formation)	389.498	328.296	0.84287
H14.09.019	95-99	F	No Dementia	TCx	temporal neocortex	370.569	185.448	0.500442
H14.09.019	95-99	F	No Dementia	PCx	parietal neocortex	338.247	167.001	0.493725
H14.09.020	95-99	F	No Dementia	FWM	white matter of forebrain	320.763	185.175	0.577296
H14.09.020	95-99	F	No Dementia	TCx	temporal neocortex	461.544	225.548	0.488681
H14.09.020	95-99	F	No Dementia	PCx	parietal neocortex	396.477	223.51	0.563741
H14.09.020	95-99	F	No Dementia	HIP	hippocampus (hippocampal formation)	333.859	256.122	0.767158
H14.09.045	95-99	M	No Dementia	PCx	parietal neocortex	342.989	186.022	0.542355
H14.09.045	95-99	M	No Dementia	TCx	temporal neocortex	404.01	204.867	0.507083
H14.09.045	95-99	M	No Dementia	HIP	hippocampus (hippocampal formation)	226.448	145.738	0.643582
H14.09.045	95-99	M	No Dementia	FWM	white matter of forebrain	161.302	112.701	0.698695
H14.09.046	95-99	M	No Dementia	FWM	white matter of forebrain	357.621	192.333	0.537812
H14.09.046	95-99	M	No Dementia	TCx	temporal neocortex	364.571	203.893	0.559266
H14.09.046	95-99	M	No Dementia	HIP	hippocampus (hippocampal formation)	310.802	282.622	0.909331
H14.09.046	95-99	M	No Dementia	PCx	parietal neocortex	347.399	192.129	0.553051
H14.09.049	95-99	M	No Dementia	TCx	temporal neocortex	394.565	194.204	0.492198
H14.09.049	95-99	M	No Dementia	FWM	white matter of forebrain	226.387	151.659	0.669911
H14.09.049	95-99	M	No Dementia	HIP	hippocampus (hippocampal formation)	289.644	230.587	0.796104
H14.09.050	95-99	M	No Dementia	FWM	white matter of forebrain	28.5421	35.2335	1.23444
H14.09.050	95-99	M	No Dementia	PCx	parietal neocortex	306.115	179.701	0.587036
H14.09.050	95-99	M	No Dementia	TCx	temporal neocortex	373.789	231.35	0.618932
H14.09.050	95-99	M	No Dementia	HIP	hippocampus (hippocampal formation)	266.61	224.535	0.842186
H14.09.069	95-99	M	No Dementia	TCx	temporal neocortex	377.508	218.85	0.579724
H14.09.069	95-99	M	No Dementia	FWM	white matter of forebrain	38.9341	38.6645	0.993076
H14.09.069	95-99	M	No Dementia	HIP	hippocampus (hippocampal formation)	361.747	298.204	0.824344
H14.09.069	95-99	M	No Dementia	PCx	parietal neocortex	298.247	170.411	0.571375
H14.09.070	95-99	M	No Dementia	PCx	parietal neocortex	308.049	155.184	0.503765
H14.09.070	95-99	M	No Dementia	TCx	temporal neocortex	385.951	195.565	0.506709
H14.09.070	95-99	M	No Dementia	HIP	hippocampus (hippocampal formation)	343.962	276.571	0.804074
H14.09.070	95-99	M	No Dementia	FWM	white matter of forebrain	226.48	133.237	0.588296
H14.09.081	95-99	M	No Dementia	HIP	hippocampus (hippocampal formation)	285.602	258.65	0.905631
H14.09.081	95-99	M	No Dementia	TCx	temporal neocortex	369.952	198.123	0.535536
H14.09.081	95-99	M	No Dementia	FWM	white matter of forebrain	73.624	64.9491	0.882172
H14.09.081	95-99	M	No Dementia	PCx	parietal neocortex	319.455	178.125	0.55759
H14.09.085	95-99	F	No Dementia	TCx	temporal neocortex	351.995	196.896	0.559372
H14.09.085	95-99	F	No Dementia	HIP	hippocampus (hippocampal formation)	326.085	259.825	0.796801
H14.09.101	95-99	F	No Dementia	TCx	temporal neocortex	284.28	159.809	0.562154
H14.09.101	95-99	F	No Dementia	PCx	parietal neocortex	415.731	216.672	0.521183
H14.09.101	95-99	F	No Dementia	HIP	hippocampus (hippocampal formation)	332.037	283.296	0.853204
H14.09.101	95-99	F	No Dementia	FWM	white matter of forebrain	328.252	172.662	0.526004
H14.09.102	95-99	F	No Dementia	HIP	hippocampus (hippocampal formation)	369.042	328.189	0.889302
H14.09.102	95-99	F	No Dementia	FWM	white matter of forebrain	396.894	231.387	0.582995
H14.09.102	95-99	F	No Dementia	TCx	temporal neocortex	445.045	250.663	0.563231
H14.09.102	95-99	F	No Dementia	PCx	parietal neocortex	312.968	195.093	0.623364

## Sheet: Statistical analysis
Analysis of Variance of data no corrected by age
Source	DF	Sum of Squares	Mean Square	F Ratio	Prob > F
structure_acronym	3	3.04036	1.01345	53.3627	<.0001*
Error	189	3.58945	0.01899
C. Total	192	6.62981
Means Comparisons
Comparisons for all pairs using Tukey-Kramer HSD
Confidence Quantile
q*	Alpha
2.59205	0.05
HSD Threshold Matrix
Abs(Dif)-HSD
	HIP	FWM	PCx	TCx
HIP	-0.07144	0.01814	0.20623	0.2216
FWM	0.01814	-0.07369	0.11441	0.12976
PCx	0.20623	0.11441	-0.07448	-0.05914
TCx	0.2216	0.12976	-0.05914	-0.07144
Positive values show pairs of means that are significantly different.
Connecting Letters Report
Level				Mean
HIP	A			0.842
FWM		B		0.75129
PCx			C	0.562793
TCx			C	0.548956
Levels not connected by same letter are significantly different.
Ordered Differences Report
Level	- Level	Difference	Std Err Dif	Lower CL	Upper CL	p-Value
HIP	TCx	0.293045	0.0275621	0.221602	0.364487	<.0001*
HIP	PCx	0.279207	0.0281549	0.206228	0.352186	<.0001*
FWM	TCx	0.202334	0.0279985	0.12976	0.274907	<.0001*
FWM	PCx	0.188496	0.0285823	0.11441	0.262583	<.0001*
HIP	FWM	0.0907108	0.0279985	0.018137	0.163284	0.0077*
PCx	TCx	0.0138376	0.0281549	-0.059141	0.0868166	0.9609
Nonparametric Comparisons For All Pairs Using Dunn Method For Joint Ranking
Level	- Level	Score Mean Difference	Std Err Dif	Z	p-Value
HIP	FWM	38.865	11.3486	3.42469	0.0037*
TCx	PCx	-12.318	11.412	-1.07942	1
PCx	FWM	-52.473	11.5852	-4.52936	<.0001*
TCx	FWM	-64.813	11.3486	-5.71116	<.0001*
PCx	HIP	-91.360	11.412	-8.00563	<.0001*
TCx	HIP	-103.700	11.1717	-9.28239	<.0001*
