# Supplementary material for: Regional transcriptome analysis of AMPA and GABAA receptor subunit expression generates E/I signatures of the human brain
Source: Sci Rep. 2020 Jul 9;10:11352. doi: 10.1038/s41598-020-68165-1 (PMC7347860; doi:10.1038/s41598-020-68165-1)
Supplement: Supplementary file 10 — Supplementary file10 [file 41598_2020_68165_MOESM10_ESM.xlsx]

## Sheet: Brainspan Dataset
Subject	Age	Period	Sex	Structure acronym	Structure name	Main structure	Sum GRIAs	Sum GABRs	ΣGRIAs/ΣGABRs (tE/I ratio)	ΣSLC12A2 (NKCC1)/ΣSLC12A5 (KCC2)	ΣSLC12A5 (KCC2)/ΣSLC12A2 (NKCC1)	GABRA1	GABRA2	GABRA3	GABRA4	GABRA5	GABRA6	GABRB1	GABRB2	GABRB3	GABRD	GABRE	GABRG1	GABRG2	GABRG3	GABRP	GABRQ	GABRR1	GABRR2	GABRR3	GRIA1	GRIA2	GRIA3	GRIA4	SLC12A2	SLC12A5
H376.IIA.51	8 pcw	Pre-natal	M	MFC	Anterior cingulate cortex	Cerebral Cortex	27.03	27.1945	0.99395	2.8825	0.346921	0.17224	2.19719	5.50129	0.227679	1.50396	0	0.139946	0.96656	7.94033	0.681287	0.065693	2.49364	4.26399	0.321843	0.476679	0.182699	0.035694	0	0.023799	17.1135	5.28188	4.07731	0.557308	2.36563	0.820684
H376.IIA.51	8 pcw	Pre-natal	M	DFC	Dorsolateral Prefrontal Cortex	Cerebral Cortex	31.165	26.2283	1.18822	6.73411	0.148498	0.142271	2.09691	5.56147	0.088687	1.06778	0	0.062068	0.806711	9.21598	0.611575	0.030466	1.3478	4.514	0.06985	0.411765	0.166197	0.034792	0	0	22.0784	4.44135	4.21395	0.431331	2.49594	0.370641
H376.IIA.51	8 pcw	Pre-natal	M	ITC	Inferolateral Temporal Cortex	Cerebral Cortex	70.3201	99.2549	0.70848	0.365819	2.73359	3.50176	4.81914	27.9675	0.61748	12.4072	0.018272	0.759097	7.02139	19.5688	1.67796	0.13355	2.88112	15.4329	1.53544	0.021872	0.867369	0.018075	0	0.005998	47.0067	10.689	9.61984	3.00456	2.51543	6.87617
H376.IIA.51	8 pcw	Pre-natal	M	OFC	Orbital frontal cortex	Cerebral Cortex	18.9096	32.195	0.587346	7.69102	0.130022	0.839338	4.52558	5.74137	0.204519	0.728514	0.003377	0.218096	1.64754	7.43809	0.53518	0.031538	3.74745	5.4917	0.469766	0.281929	0.128619	0.098716	0.055435	0.008204	11.102	5.01548	2.31382	0.478266	3.81132	0.495555
H376.IIA.51	8 pcw	Pre-natal	M	STC	Posterior superior temporal cortex	Cerebral Cortex	97.2523	51.5598	1.88621	1.68692	0.592797	1.45184	1.98422	15.5954	0.189965	5.41521	0.010081	0.249908	4.27306	12.552	0.918587	0.070449	0.639397	6.72889	0.978276	0.146458	0.356013	0	0	0	73.3364	9.39072	13.2945	1.23064	4.00795	2.3759
H376.IIA.51	8 pcw	Pre-natal	M	M1C-S1C	Primary motor-sensory cortex	Cerebral Cortex	56.4506	30.1517	1.87222	3.83345	0.260861	0.099562	2.04355	8.26355	0.054263	1.65461	0.008181	0.023247	0.998073	9.70116	0.644032	0.05319	1.30399	4.52287	0.198669	0.228308	0.348011	0	0.006439	0	39.8003	6.4728	9.52728	0.650182	3.58887	0.936198
H376.IIA.51	8 pcw	Pre-natal	M	VFC	Ventrolateral prefrontal cortex	Cerebral Cortex	59.5878	31.2993	1.9038	3.5107	0.284843	0.339713	2.00881	7.48369	0.053948	2.17223	0	0.066672	1.56692	11.4285	0.606116	0.010962	0.550449	4.48482	0.146344	0.161301	0.218895	0	0	0	44.8346	6.45811	7.24215	1.05293	3.07035	0.874569
H376.IIA.50	9 pcw	Pre-natal	M	MFC	Anterior cingulate cortex	Cerebral Cortex	41.2586	32.7612	1.25937	1.63263	0.612509	0.237633	1.9515	10.9077	0.185322	1.80362	0	0.504372	1.45888	9.10848	0.553276	0.123417	0.463606	4.68287	0.234832	0.193716	0.308065	0	0.043912	0	21.4684	11.3253	7.8204	0.644451	2.18417	1.33783
H376.IIA.50	9 pcw	Pre-natal	M	DFC	Dorsolateral Prefrontal Cortex	Cerebral Cortex	47.1781	28.7422	1.64142	2.58777	0.386432	0.007445	1.21497	9.87715	0.047201	2.34354	0.021866	0.213509	1.11902	8.85478	0.297558	0.137624	0.412571	3.44631	0.268293	0.194086	0.238129	0	0.048175	0	27.8986	9.66143	8.97341	0.644653	2.2819	0.881799
H376.IIA.50	9 pcw	Pre-natal	M	OFC	Orbital frontal cortex	Cerebral Cortex	35.1747	37.6797	0.933519	1.58451	0.631109	0.048532	2.43803	12.0603	0.217171	2.84813	0	1.30666	1.2472	9.78547	0.803018	0.182577	0.886995	4.88765	0.404737	0.246762	0.261239	0.009954	0.045254	0	16.9119	9.90159	7.89495	0.466248	2.06748	1.30481
H376.IIA.50	9 pcw	Pre-natal	M	M1C-S1C	Primary motor-sensory cortex	Cerebral Cortex	30.5512	16.3852	1.86456	8.60891	0.116159	0.027452	0.820832	5.13406	0.020661	0.87668	0	0.237341	1.30551	5.15822	0.234952	0.183138	0.327674	1.01766	0.383924	0.302954	0.271951	0	0.082169	0	18.4101	6.00103	5.30442	0.835655	3.29621	0.382883
H376.IIA.50	9 pcw	Pre-natal	M	TCx	Temporal cortex	Cerebral Cortex	121.228	48.8287	2.48272	1.76086	0.567903	0.393316	1.74463	17.7956	0.089362	1.80341	0	0.199036	4.44758	12.7248	0.381502	0.112606	0.471181	5.48192	2.82326	0.074532	0.285941	0	0	0	85.5646	10.8767	24.0915	0.695188	2.88513	1.63847
H376.IIB.50	12 pcw	Pre-natal	F	MFC	Anterior cingulate cortex	Cerebral Cortex	75.2764	122.029	0.616872	0.533388	1.87481	0.155755	5.20551	45.1175	0.079645	20.0917	0	0.192167	0.827151	36.2986	1.02125	0.018593	1.66343	9.5083	1.36868	0	0.396914	0	0.084221	0	9.75806	54.8521	10.3481	0.318181	1.62509	3.04672
H376.IIB.52	12 pcw	Pre-natal	F	MFC	Anterior cingulate cortex	Cerebral Cortex	77.3558	115.94	0.667206	0.67341	1.48498	0.177256	6.17482	44.2317	0.080535	16.0374	0	0.149496	1.15699	33.7995	0.523634	0.020956	1.24474	10.6996	1.14561	0	0.446298	0.008899	0.042338	0	15.5437	49.0555	12.213	0.543508	1.49036	2.21316
H376.IIB.50	12 pcw	Pre-natal	F	A1C	Auditory Primary Cx	Cerebral Cortex	107.717	60.5464	1.77908	0.470532	2.12526	0.295686	3.23876	23.7226	0.098066	6.42069	0.008254	0.15829	2.0465	16.0214	0.308715	0.042325	0.959619	5.67881	1.43997	0	0.101256	0	0	0.005494	49.1348	30.4771	25.9255	2.17951	1.713	3.64057
H376.IIB.51	12 pcw	Pre-natal	F	A1C	Auditory Primary Cx	Cerebral Cortex	132.087	94.8525	1.39255	0.38134	2.62233	0.456804	3.95474	34.7144	0.239285	9.10138	0	0.121433	2.95948	28.2075	0.238359	0	1.16931	11.6103	1.96848	0.000223	0.110843	0	0	0	71.7051	28.9829	29.7442	1.65498	1.23262	3.23233
H376.IIB.52	12 pcw	Pre-natal	F	A1C	Auditory Primary Cx	Cerebral Cortex	114.53	71.4351	1.60328	0.705148	1.41814	0.450526	5.00034	25.3185	0.15201	6.17683	0	0.376037	2.70041	19.2388	0.312054	0.020758	3.11379	7.51005	0.95295	0.008654	0.10338	0	0	0	52.587	29.9723	29.0849	2.88604	1.60728	2.27935
H376.IIB.50	12 pcw	Pre-natal	F	DFC	Dorsolateral Prefrontal Cortex	Cerebral Cortex	84.9905	90.4292	0.939857	0.762735	1.31107	0.133539	4.8182	32.2807	0.123877	10.5173	0.016276	0.203244	1.36345	28.6432	0.317648	0.044505	1.11074	8.12062	2.47344	0.006538	0.237996	0	0.017929	0	24.3636	45.8029	13.7057	1.11823	2.65755	3.48424
H376.IIB.51	12 pcw	Pre-natal	F	DFC	Dorsolateral Prefrontal Cortex	Cerebral Cortex	130.944	97.3857	1.3446	0.494849	2.02082	0.434216	4.59128	30.745	0.248347	8.61349	0	0.123129	2.71056	32.6059	0.200773	0.008028	1.62359	13.073	2.34617	0	0.06229	0	0	0	72.6272	31.066	26.1124	1.13879	1.4991	3.02941
H376.IIB.52	12 pcw	Pre-natal	F	DFC	Dorsolateral Prefrontal Cortex	Cerebral Cortex	76.916	95.5377	0.805086	0.722403	1.38427	0.258431	4.96784	36.0501	0.15404	11.8608	0	0.076978	0.983091	28.2943	0.547153	0.054659	0.842913	10.3303	0.876246	0	0.240781	0	0	0	28.6997	34.2763	12.688	1.25198	1.47972	2.04833
H376.IIB.50	12 pcw	Pre-natal	F	ITC	Inferolateral Temporal Cortex	Cerebral Cortex	128.183	95.696	1.33948	0.673043	1.48579	3.64613	4.377	31.7336	0.116563	4.22905	0.064576	0.629904	10.8123	16.8703	0.418765	0.133803	5.27461	14.3058	2.44446	0.016037	0.576	0	0.047209	0	76.7467	27.1945	22.5459	1.69565	1.87688	2.78864
H376.IIB.51	12 pcw	Pre-natal	F	ITC	Inferolateral Temporal Cortex	Cerebral Cortex	218.446	97.2261	2.24678	0.325736	3.06997	1.97724	2.61126	40.3982	0.097309	3.19833	0.017036	0.312424	7.36216	22.081	0.693716	0.06611	2.08427	12.8082	3.07971	0	0.43066	0.008426	0	0	153.288	26.6041	37.2454	1.30831	1.13606	3.48765
H376.IIB.52	12 pcw	Pre-natal	F	ITC	Inferolateral Temporal Cortex	Cerebral Cortex	147.847	82.0264	1.80243	0.672462	1.48707	1.16933	5.94935	28.3441	0.15104	5.92889	0.026784	0.058258	3.81402	21.095	0.301587	0.022216	3.50728	10.4419	1.08201	0	0.118528	0	0	0.016066	91.5755	27.8238	26.7169	1.73069	1.17375	1.74545
H376.IIB.50	12 pcw	Pre-natal	F	OFC	Orbital frontal cortex	Cerebral Cortex	86.1876	87.9476	0.979988	0.745184	1.34195	0.184337	4.25894	33.8153	0.118805	8.07084	0	0.145212	1.18114	27.4702	0.203233	0.020375	0.71355	9.41913	1.97823	0.014151	0.326072	0.008652	0.019403	0	32.166	39.2239	13.8697	0.927989	1.99183	2.67293
H376.IIB.51	12 pcw	Pre-natal	F	OFC	Orbital frontal cortex	Cerebral Cortex	82.4581	102.714	0.802791	0.67841	1.47404	0.322165	5.6441	23.3879	0.167347	10.4769	0.022644	0.119114	1.33152	39.251	0.262762	0.008811	1.42283	18.8369	1.39174	0	0.068552	0	0	0	35.6355	32.767	13.378	0.677589	1.52695	2.25078
H376.IIB.52	12 pcw	Pre-natal	F	OFC	Orbital frontal cortex	Cerebral Cortex	97.1203	91.2496	1.06434	0.743665	1.34469	0.554825	5.08848	34.6424	0.64144	8.98679	0.014254	0.341429	1.67646	26.938	0.266814	0.081555	0.799151	9.82052	1.01597	0.00742	0.374044	0	0	0	41.5394	38.7677	15.6419	1.17134	1.61455	2.17108
H376.IIB.50	12 pcw	Pre-natal	F	STC	Posterior superior temporal cortex	Cerebral Cortex	133.387	67.0921	1.98812	0.35956	2.78118	0.177875	3.00681	27.0688	0.114895	7.88274	0	0.144651	1.76439	18.2703	0.270531	0.033877	0.639288	5.52851	2.09437	0	0.095076	0	0	0	68.8051	32.3594	30.9057	1.31665	1.50002	4.17182
H376.IIB.51	12 pcw	Pre-natal	F	STC	Posterior superior temporal cortex	Cerebral Cortex	126.335	89.7074	1.4083	0.342127	2.92289	0.276957	3.49842	30.4001	0.221022	9.24055	0.010233	0.303381	2.11747	28.4369	0.397792	0.023782	0.919053	11.1971	2.54301	0	0.098966	0	0.022699	0	74.4724	26.2052	24.7103	0.946902	1.2343	3.60772
H376.IIB.50	12 pcw	Pre-natal	F	IPC	Posteroventral Parietal Cortex	Cerebral Cortex	102.676	75.9932	1.35112	0.656646	1.52289	0.088915	3.7487	26.6484	0.161171	12.8766	0	0.177029	1.31646	22.2766	0.235133	0.016379	0.750003	5.52147	2.03491	0.015088	0.056468	0.009225	0.060663	0	41.8538	34.5434	24.7575	1.52086	1.99799	3.04272
H376.IIB.51	12 pcw	Pre-natal	F	IPC	Posteroventral Parietal Cortex	Cerebral Cortex	115.009	100.586	1.14339	0.456438	2.19088	0.192734	4.5152	34.8624	0.405517	11.9989	0.008882	0.337189	1.51482	31.7336	0.293734	0.010368	0.577632	11.0053	3.05071	0	0.059082	0	0.019701	0	59.4752	28.0532	26.794	0.686354	1.34185	2.93984
H376.IIB.52	12 pcw	Pre-natal	F	IPC	Posteroventral Parietal Cortex	Cerebral Cortex	97.9654	87.5092	1.11949	0.987993	1.01215	0.218197	6.95978	26.3127	0.285803	11.9456	0.002406	0.110285	1.74079	25.4113	0.293514	0.010393	2.5364	10.8479	0.710187	0	0.123991	0	0	0	44.9246	32.5039	17.6504	2.88652	1.59794	1.61736
H376.IIB.50	12 pcw	Pre-natal	F	M1C	Primary motor cortex	Cerebral Cortex	80.4278	87.1488	0.922879	0.619574	1.61401	0.10519	4.1645	32.5065	0.141535	12.9225	0	0.145545	1.28285	24.8267	0.515877	0.047703	0.69048	7.0926	2.30654	0	0.374368	0.008099	0.017917	0	24.9733	40.6097	13.7691	1.07582	2.04613	3.30248
H376.IIB.51	12 pcw	Pre-natal	F	M1C	Primary motor cortex	Cerebral Cortex	79.5597	90.7172	0.877008	0.302535	3.30541	0.087803	3.17653	30.5258	0.192603	13.8225	0	0.165026	0.674165	28.6447	0.4353	0.004578	0.408669	9.77841	2.68254	0.009517	0.056889	0	0.052192	0	34.993	26.8825	17.0964	0.587829	1.25233	4.13946
H376.IIB.52	12 pcw	Pre-natal	F	M1C	Primary motor cortex	Cerebral Cortex	77.1347	98.5871	0.782401	0.717225	1.39426	0.191595	5.60728	37.6287	0.166559	14.6076	0.008916	0.116322	1.08336	26.1423	0.432198	0.053306	1.04965	9.90278	1.0859	0	0.510678	0	0	0	29.3522	31.2316	14.8757	1.67516	1.43511	2.00092
H376.IIB.50	12 pcw	Pre-natal	F	S1C	Primary somatosensory cortex	Cerebral Cortex	82.9806	84.2746	0.984646	0.534846	1.8697	0.066813	3.89774	29.3636	0.240572	15.3834	0	0.139799	0.785185	24.0805	0.36447	0.015301	0.814703	7.07478	1.74704	0.015959	0.167073	0	0.111179	0.006477	26.7135	38.5373	16.6282	1.10159	1.59931	2.99022
H376.IIB.51	12 pcw	Pre-natal	F	S1C	Primary somatosensory cortex	Cerebral Cortex	84.202	95.8304	0.878656	0.434403	2.30201	0.097119	5.07188	29.9981	0.505755	14.2999	0	0.339323	0.900222	29.1113	0.328706	0	0.780766	12.1977	2.14447	0	0.055085	0	0	0	39.2389	26.6286	17.759	0.575409	1.09508	2.52087
H376.IIB.52	12 pcw	Pre-natal	F	S1C	Primary somatosensory cortex	Cerebral Cortex	85.6543	87.3629	0.980443	0.750254	1.33288	0.164107	5.49584	33.7921	0.186666	11.4545	0.009302	0.143655	1.17134	23.7204	0.411905	0.025337	1.25604	8.21109	1.05135	0	0.269287	0	0	0	38.0398	27.4059	17.6747	2.53387	1.44821	1.93029
H376.IIB.50	12 pcw	Pre-natal	F	V1C	Primary visual cortex	Cerebral Cortex	80.2009	80.1058	1.00119	0.454797	2.19878	0.027886	3.00748	32.0168	0.04112	10.1758	0.002628	0.072954	0.453357	22.5358	0.323171	0.0239	0.892091	7.95933	2.22022	0	0.317712	0	0.035596	0	38.8847	24.9502	16.2184	0.147622	1.27325	2.7996
H376.IIB.51	12 pcw	Pre-natal	F	V1C	Primary visual cortex	Cerebral Cortex	101.443	76.085	1.33328	0.444179	2.25135	0.08824	3.08329	31.1823	0.077172	3.95602	0.009255	0.187148	1.14033	23.0617	0.485489	0.010804	0.38724	9.85142	2.39877	0.02246	0.13419	0.009155	0	0	57.4403	19.9713	23.884	0.147017	1.25068	2.81571
H376.IIB.52	12 pcw	Pre-natal	F	V1C	Primary visual cortex	Cerebral Cortex	89.7333	98.8096	0.908143	0.738183	1.35468	0.027501	4.28388	37.7289	0.121983	12.8804	0.01013	0.095493	0.856095	29.3735	0.394325	0.011772	1.59107	9.59408	1.42662	0.024362	0.336931	0	0.052532	0	39.2728	29.1631	20.9523	0.345197	1.58312	2.14462
H376.IIB.50	12 pcw	Pre-natal	F	VFC	Ventrolateral prefrontal cortex	Cerebral Cortex	96.1056	80.4953	1.19393	0.672859	1.48619	0.135719	3.80103	31.5918	0.175629	9.43613	0.009998	0.337925	1.21279	22.9865	0.542669	0.050576	0.572676	6.82588	2.17832	0.008088	0.553111	0	0.069832	0.006565	35.7515	44.924	14.4663	0.963817	2.19688	3.26498
H376.IIB.51	12 pcw	Pre-natal	F	VFC	Ventrolateral prefrontal cortex	Cerebral Cortex	88.0364	100.764	0.873689	0.515417	1.94018	0.238735	3.78339	27.3205	0.148596	13.1012	0	0.308293	1.06164	36.5951	0.294222	0.003554	0.651992	14.7984	2.34096	0	0.076208	0	0.041073	0	44.8919	29.4035	12.9512	0.789704	1.23503	2.39617
H376.IIB.52	12 pcw	Pre-natal	F	VFC	Ventrolateral prefrontal cortex	Cerebral Cortex	76.4857	86.3825	0.88543	0.687274	1.45502	0.27495	5.8685	33.1299	0.405961	11.6752	0	0.264854	1.25154	23.7007	0.352323	0.123939	1.00467	6.7778	0.643017	0.008631	0.886601	0	0	0.014012	37.7954	24.8152	11.5964	2.27874	1.14304	1.66315
H376.IIIA.51	13 pcw	Pre-natal	F	MFC	Anterior cingulate cortex	Cerebral Cortex	63.4174	102.483	0.618811	0.396108	2.52456	0.147021	3.42803	38.5757	0.055796	19.0746	0	0.220586	0.673725	27.9277	0.681998	0.037475	0.73671	8.48319	2.09521	0	0.318469	0	0.026344	0	13.6612	37.9842	11.1138	0.658308	1.33304	3.36533
H376.IIIA.52	13 pcw	Pre-natal	M	MFC	Anterior cingulate cortex	Cerebral Cortex	46.1604	87.2628	0.528981	1.9072	0.524329	0.055461	6.09836	20.4916	0.097668	15.0017	0	0.221406	1.10003	30.3699	0.246283	0.010563	1.66661	10.7171	0.987281	0.08042	0.098325	0	0.020072	0	15.3825	21.4209	8.51249	0.844467	1.74278	0.913791
H376.IIIA.50	13 pcw	Pre-natal	M	MFC	Anterior cingulate cortex	Cerebral Cortex	72.3852	110.396	0.655684	0.608418	1.64361	0.158075	2.54103	49.233	0.154678	14.4479	0	0.219244	1.06412	26.1798	0.665635	0.0523	1.32773	8.2195	1.41903	0	4.68724	0	0.027138	0	31.3952	29.7472	10.1241	1.11878	1.6515	2.71442
H376.IIIA.52	13 pcw	Pre-natal	M	A1C	Auditory Primary Cx	Cerebral Cortex	105.257	76.4047	1.37762	0.369435	2.70683	0.298649	4.32757	28.0599	0.150669	7.47424	0.009028	0.316376	2.25343	21.1166	0.160745	0.017805	1.97082	9.14958	0.923679	0	0.163541	0	0	0.012017	56.3873	20.7652	25.2557	2.84835	0.92622	2.50712
H376.IIIA.50	13 pcw	Pre-natal	M	A1C	Auditory Primary Cx	Cerebral Cortex	65.0323	48.6466	1.33683	1.43026	0.699175	0.379347	2.10041	13.8083	0.192837	5.81439	0.065743	0.506847	2.39954	15.6114	0.254875	0.012791	1.43054	4.44688	1.41417	0.039527	0.169043	0	0	0	31.8565	15.0838	16.2418	1.85022	2.59557	1.81475
H376.IIIA.51	13 pcw	Pre-natal	F	A1C	Auditory Primary Cx	Cerebral Cortex	96.0152	112.248	0.855382	0.178937	5.58857	5.01942	3.0931	33.3895	0.290762	19.0974	0.038397	1.06876	7.34555	20.0865	1.30665	0.023164	2.75427	16.5198	1.8249	0.009527	0.354104	0	0.026482	0	49.6929	21.7395	20.6089	3.97397	1.39063	7.7716
H376.IIIA.52	13 pcw	Pre-natal	M	DFC	Dorsolateral Prefrontal Cortex	Cerebral Cortex	58.82	99.9971	0.588217	0.488157	2.04852	0.092705	4.94854	33.3876	0.019389	16.0347	0	0.081109	0.720241	29.9864	0.366299	0.01626	0.982988	11.4362	1.84103	0	0.083625	0	0	0	23.3634	20.6292	13.9784	0.848905	1.01597	2.08123
H376.IIIA.50	13 pcw	Pre-natal	M	DFC	Dorsolateral Prefrontal Cortex	Cerebral Cortex	74.8056	86.0367	0.869462	0.376182	2.65829	0.274471	2.04865	35.7173	0.209918	12.6015	0.021281	0.30228	1.35394	21.1301	0.413349	0.041346	0.762658	6.53238	1.39088	0	3.23669	0	0	0	33.6041	23.3927	15.3538	2.45497	1.3407	3.56396
H376.IIIA.51	13 pcw	Pre-natal	F	DFC	Dorsolateral Prefrontal Cortex	Cerebral Cortex	74.807	94.3838	0.792583	0.393125	2.54372	0.100771	2.79535	39.3637	0.033479	14.5321	0	0.145877	0.549018	24.7206	0.397036	0.015846	0.330551	8.66593	2.45288	0.011031	0.239331	0	0.030248	0	27.0489	32.8723	13.6784	1.20741	1.14647	2.91629
H376.IIIA.51	13 pcw	Pre-natal	F	ITC	Inferolateral Temporal Cortex	Cerebral Cortex	126.834	78.1252	1.62347	0.357887	2.79418	2.13477	2.73858	33.4614	0.04711	3.57754	0.041446	0.44248	4.59264	15.8436	0.619643	0.026854	2.6842	10.1123	1.58223	0	0.220405	0	0	0	79.5777	22.2804	23.3297	1.64644	0.992552	2.77337
H376.IIIA.52	13 pcw	Pre-natal	M	ITC	Inferolateral Temporal Cortex	Cerebral Cortex	165.28	69.1904	2.38878	0.413286	2.41963	0.454548	3.21884	27.0249	0.02253	3.5644	0.015802	0.158716	3.09281	18.5438	0.330235	0.018894	1.75176	8.95679	1.86448	0.009853	0.162055	0	0	0	114.58	18.7886	30.6707	1.2409	0.889004	2.15106
H376.IIIA.50	13 pcw	Pre-natal	M	ITC	Inferolateral Temporal Cortex	Cerebral Cortex	57.1015	67.6537	0.844026	0.517597	1.93201	0.134389	1.51962	22.6244	0.100552	14.0613	0.014635	0.399391	1.09876	19.0578	0.796051	0.009062	0.61626	5.03076	1.49843	0.00942	0.629157	0.011519	0.042238	0	21.6289	21.0863	12.8665	1.5198	1.76085	3.40198
H376.IIIA.52	13 pcw	Pre-natal	M	OFC	Orbital frontal cortex	Cerebral Cortex	64.3804	79.3411	0.811438	1.03767	0.963696	0.262674	4.54938	18.6344	0.062927	11.1177	0	0.08893	1.37817	28.2896	0.229027	0.01603	1.55202	11.7883	1.17047	0.0521	0.149401	0	0	0	29.8738	22.7692	10.6109	1.12651	1.46609	1.41287
H376.IIIA.50	13 pcw	Pre-natal	M	OFC	Orbital frontal cortex	Cerebral Cortex	68.8362	75.7076	0.909238	0.63798	1.56745	0.281989	2.11753	30.2256	0.502623	9.49196	0	0.821472	1.65249	19.2529	0.463662	0.064798	0.793489	6.03205	0.945362	0	3.06166	0	0	0	32.8386	20.7161	12.6428	2.63875	1.65258	2.59033
H376.IIIA.51	13 pcw	Pre-natal	F	OFC	Orbital frontal cortex	Cerebral Cortex	75.5725	85.1188	0.887848	0.420689	2.37705	0.388326	2.71721	33.7482	0.257519	11.3196	0.064573	0.331209	1.08436	22.7262	0.471722	0.141351	0.402683	8.71586	2.01342	0.059799	0.473133	0.058639	0.100188	0.04483	27.1826	33.8993	13.5441	0.94658	1.35539	3.22183
H376.IIIA.50	13 pcw	Pre-natal	M	STC	Posterior superior temporal cortex	Cerebral Cortex	88.16	54.4029	1.6205	0.565485	1.76839	0.335306	2.8349	16.5667	0.114011	8.03159	0.01845	0.373964	1.73971	16.5856	0.469309	0.007228	1.14583	4.0715	1.95856	0.009645	0.120069	0	0.020602	0	40.5608	24.1963	21.9418	1.46116	1.90029	3.36046
H376.IIIA.51	13 pcw	Pre-natal	F	STC	Posterior superior temporal cortex	Cerebral Cortex	86.3478	62.2469	1.38718	0.451264	2.216	0.468692	3.32092	23.7935	0.090478	6.15643	0.014681	0.153512	1.92539	15.1538	0.485536	0.02285	1.57051	7.94686	1.00108	0	0.123729	0	0	0.019018	41.8871	21.6714	20.2578	2.5315	1.03998	2.30461
H376.IIIA.52	13 pcw	Pre-natal	M	IPC	Posteroventral Parietal Cortex	Cerebral Cortex	91.4849	91.2834	1.00221	0.381706	2.61982	0.05029	4.46493	34.0125	0.130634	14.6608	0.004571	0.15065	0.58194	26.2691	0.347613	0.020564	0.798301	7.08906	2.48054	0	0.166138	0	0.055764	0	40.4627	21.4449	28.7499	0.827414	1.12803	2.95522
H376.IIIA.50	13 pcw	Pre-natal	M	IPC	Posteroventral Parietal Cortex	Cerebral Cortex	88.6339	71.0166	1.24807	0.559644	1.78685	0.261242	3.01678	19.4157	0.115174	13.0142	0.006266	0.199946	1.74171	22.3176	0.396103	0.004401	1.07289	6.86208	2.49339	0	0.075326	0	0.023731	0	37.5921	25.3023	23.6307	2.10868	1.84599	3.2985
H376.IIIA.51	13 pcw	Pre-natal	F	IPC	Posteroventral Parietal Cortex	Cerebral Cortex	84.1531	92.8792	0.906049	0.30173	3.31422	0.118624	2.99681	40.4731	0.111967	15.418	0	0.303025	0.87608	21.8608	0.235266	0.015706	0.692966	7.74082	1.86048	0	0.175488	0	0	0	36.8297	25.5041	19.7017	2.11754	1.06577	3.53221
H376.IIIA.51	13 pcw	Pre-natal	F	M1C	Primary motor cortex	Cerebral Cortex	78.401	97.1913	0.806667	0.349081	2.86467	0.078084	3.00169	40.1938	0.049772	15.4915	0	0.073068	0.569076	25.8757	0.379742	0.058254	0.425411	7.60178	2.81113	0.003277	0.494748	0	0.076717	0.007569	30.4105	31.5786	15.2419	1.16999	1.1902	3.40952
H376.IIIA.52	13 pcw	Pre-natal	M	M1C	Primary motor cortex	Cerebral Cortex	63.5839	97.2302	0.653952	0.348146	2.87235	0.035434	4.0862	34.9556	0.041713	16.1108	0	0.146311	0.52829	29.2974	0.605433	0.012093	0.726404	8.32203	2.20794	0	0.119547	0	0.034937	0	24.9645	21.5002	16.2391	0.880176	1.02326	2.93916
H376.IIIA.50	13 pcw	Pre-natal	M	M1C	Primary motor cortex	Cerebral Cortex	83.8039	78.1293	1.07263	0.444366	2.2504	0.294103	2.63302	25.4754	0.181311	13.2477	0.009035	0.410028	2.03859	22.1586	0.410096	0.028126	1.2556	8.0122	1.57926	0	0.390347	0	0	0.005932	34.7046	25.8837	20.3282	2.88731	1.81197	4.07765
H376.IIIA.52	13 pcw	Pre-natal	M	S1C	Primary somatosensory cortex	Cerebral Cortex	66.2603	106.704	0.620974	0.42773	2.33792	0.136362	5.26668	36.1132	0.058777	17.7129	0.007432	0.150061	0.632308	33.6263	0.555629	0.016461	0.875252	9.30356	2.13368	0	0.115096	0	0	0	25.8335	21.9445	17.5512	0.930993	1.0893	2.54671
H376.IIIA.50	13 pcw	Pre-natal	M	S1C	Primary somatosensory cortex	Cerebral Cortex	83.1601	71.6157	1.1612	0.416579	2.4005	0.224259	2.53695	23.1069	0.174436	11.3632	0.005225	0.278078	1.95765	21.431	0.385505	0.014579	1.11232	7.13267	1.62335	0.007629	0.261969	0	0	0	36.4047	23.3399	20.6126	2.80288	1.56159	3.7486
H376.IIIA.51	13 pcw	Pre-natal	F	S1C	Primary somatosensory cortex	Cerebral Cortex	72.2156	90.8751	0.794669	0.277363	3.60539	0.049225	2.61844	38.8129	0.085462	15.8768	0	0.120931	0.543001	22.0689	0.655143	0.042189	0.424875	6.61993	2.58991	0	0.328841	0.011917	0.026723	0	27.0689	28.4975	15.4205	1.2287	1.05529	3.80474
H376.IIIA.52	13 pcw	Pre-natal	M	V1C	Primary visual cortex	Cerebral Cortex	71.1709	67.8321	1.04922	0.768524	1.3012	0	3.02756	25.6014	0.058458	8.46871	0	0.177742	0.492665	20.1848	0.347208	0.038888	0.755711	6.23039	2.23776	0.008888	0.127771	0	0.07412	0	33.7792	16.1463	21.0495	0.195866	1.38642	1.80401
H376.IIIA.50	13 pcw	Pre-natal	M	V1C	Primary visual cortex	Cerebral Cortex	86.3476	89.1032	0.969074	0.471305	2.12177	0.051903	2.72701	26.1335	0.157186	20.0041	0.016516	0.303925	0.818396	25.9757	0.426414	0.009841	1.45888	8.30043	2.37684	0	0.261673	0.025187	0.055717	0	38.0976	27.64	20.1349	0.475153	1.5185	3.22191
H376.IIIA.51	13 pcw	Pre-natal	F	V1C	Primary visual cortex	Cerebral Cortex	71.6463	89.6964	0.798765	0.376692	2.65469	0.015743	2.49746	36.5891	0.035617	14.3452	0.02218	0.095759	0.394635	23.4885	0.402996	0.040417	0.687487	8.03837	2.78378	0	0.223767	0	0.035341	0	34.3054	20.6654	16.4321	0.243438	1.12933	2.99801
H376.IIIA.51	13 pcw	Pre-natal	F	VFC	Ventrolateral prefrontal cortex	Cerebral Cortex	81.6626	92.2302	0.885422	0.299815	3.33539	0.132601	2.54226	43.4957	0.247259	12.8998	0	0.564091	0.71866	21.1634	0.425295	0.12764	0.449998	6.58871	1.81345	0	1.03436	0	0.027017	0	39.9442	26.7285	13.9715	1.01845	1.0989	3.66526
H376.IIIA.52	13 pcw	Pre-natal	M	VFC	Ventrolateral prefrontal cortex	Cerebral Cortex	76.7759	86.6458	0.886089	0.584668	1.71037	0.18265	4.17359	27.221	0.107067	13.6829	0	0.206431	1.25245	28.2361	0.370297	0.050886	1.02995	8.65895	1.17964	0	0.293848	0	0	0	38.4357	22.1232	14.2883	1.92879	1.12868	1.93047
H376.IIIA.50	13 pcw	Pre-natal	M	VFC	Ventrolateral prefrontal cortex	Cerebral Cortex	77.1255	77.4658	0.995606	0.278798	3.58683	0.256908	1.95337	33.0896	0.208928	10.8611	0	0.324157	1.47531	18.6758	0.328733	0.042613	0.861639	6.21583	1.332	0	1.83997	0	0	0	35.5639	22.1432	16.6204	2.79801	1.38341	4.96204
H376.IIIB.50	16 pcw	Pre-natal	M	MFC	Anterior cingulate cortex	Cerebral Cortex	32.4402	31.5335	1.02875	0.68207	1.46613	0.694436	0.829734	7.95137	0.167011	6.80415	0.012895	0.549692	0.942151	7.3526	1.25894	0.068277	0.483429	4.00317	0.175646	0.010431	0.229583	0	0	0	10.6897	12.6305	8.19824	0.921696	1.54081	2.25902
H376.IIIB.51	16 pcw	Pre-natal	M	MFC	Anterior cingulate cortex	Cerebral Cortex	69.2211	70.2474	0.985391	0.600669	1.66481	0.584974	2.15777	32.5647	0.385302	4.31869	0.007969	0.98168	1.92993	15.7006	0.522809	0.123259	0.874968	5.07003	1.11949	0.027521	3.8328	0	0.044873	0	36.428	21.2558	10.061	1.47632	2.66726	4.44048
H376.IIIB.52	16 pcw	Pre-natal	M	MFC	Anterior cingulate cortex	Cerebral Cortex	51.4575	141.4	0.363915	0.283356	3.52913	10.2031	7.24317	27.6932	0.327905	18.7914	0.00896	1.58889	9.56771	18.771	0.459699	0.031761	28.1798	16.8296	0.542943	0.007248	0.955023	0.160879	0.019876	0.017569	21.0048	21.3156	4.67917	4.45793	3.77274	13.3145
H376.IIIB.50	16 pcw	Pre-natal	M	A1C	Auditory Primary Cx	Cerebral Cortex	65.5956	54.3316	1.20732	0.22935	4.36016	0.990776	2.59485	12.0607	0.273649	7.98416	0.032736	0.677596	3.35897	16.3406	0.997764	0.010302	1.73645	6.0907	1.07474	0.010708	0.088166	0	0	0.008691	33.8749	16.0261	13.3345	2.3601	1.16439	5.07691
H376.IIIB.51	16 pcw	Pre-natal	M	A1C	Auditory Primary Cx	Cerebral Cortex	84.2898	64.4806	1.30721	0.874062	1.14408	0.824508	4.22077	16.9287	0.175156	5.6891	0.018907	0.627075	4.61723	20.8857	0.376695	0.080414	1.92998	6.37996	1.50036	0.019683	0.206264	0	0	0	40.5811	21.0339	20.6836	1.99119	2.79587	3.1987
H376.IIIB.52	16 pcw	Pre-natal	M	A1C	Auditory Primary Cx	Cerebral Cortex	86.489	79.1761	1.09236	0.471432	2.1212	1.52213	3.54276	16.5468	0.559045	10.3986	0.019303	0.792055	5.36769	25.5168	0.248855	0.003176	3.32465	10.0167	1.14762	0.026412	0.103722	0	0.029117	0.010719	46.7343	16.0949	19.0878	4.57197	1.67812	3.55962
H376.IIIB.50	16 pcw	Pre-natal	M	DFC	Dorsolateral Prefrontal Cortex	Cerebral Cortex	42.7339	45.3348	0.942628	0.446924	2.23752	1.22844	1.05611	12.9536	0.443851	7.92921	0.045306	0.524505	2.08906	9.83438	1.4155	0.058604	0.707135	6.18613	0.490884	0	0.338575	0	0.033499	0	18.1516	13.5103	9.80676	1.2652	1.38831	3.10637
H376.IIIB.51	16 pcw	Pre-natal	M	DFC	Dorsolateral Prefrontal Cortex	Cerebral Cortex	75.1458	67.4222	1.11456	0.542191	1.84437	0.412773	2.39798	30.3118	0.966324	4.2236	0.050714	1.43974	2.25707	15.7552	0.513983	0.136159	0.719972	4.87822	0.893667	0.010468	2.42583	0	0.028705	0	41.7254	18.9742	12.0304	2.41581	2.60586	4.80616
H376.IIIB.52	16 pcw	Pre-natal	M	DFC	Dorsolateral Prefrontal Cortex	Cerebral Cortex	86.3564	87.5925	0.985888	1.83783	0.544119	2.17656	4.66863	23.0981	2.95186	6.06861	0.044185	2.17928	6.61611	22.0675	0.235972	0.05576	2.54512	13.4301	0.611778	0.026686	0.809019	0	0	0.007253	46.7383	22.9432	11.1516	5.52327	3.42929	1.86594
H376.IIIB.51	16 pcw	Pre-natal	M	ITC	Inferolateral Temporal Cortex	Cerebral Cortex	106.559	109.061	0.977058	0.211069	4.73778	3.64501	4.08026	32.9267	0.452339	10.8062	0.116376	1.49975	8.21137	22.0677	1.44437	0.226537	3.54861	15.082	4.13376	0.009414	0.810816	0	0	0	51.5704	34.2066	18.7012	2.08082	1.93947	9.18878
H376.IIIB.52	16 pcw	Pre-natal	M	ITC	Inferolateral Temporal Cortex	Cerebral Cortex	81.3111	98.512	0.825393	0.473761	2.11077	4.05782	3.94952	19.6384	0.397483	17.9311	0.06876	1.14021	6.81621	26.4425	0.283082	0.014218	3.96468	12.6669	1.0003	0.00739	0.121611	0	0	0.011915	47.8027	15.9045	13.1905	4.41336	1.55809	3.28877
H376.IIIB.50	16 pcw	Pre-natal	M	OFC	Orbital frontal cortex	Cerebral Cortex	54.2172	60.0031	0.903574	0.16699	5.98837	1.6736	1.72445	15.8954	0.708585	10.0863	0.024699	0.848878	3.30874	13.1396	1.34348	0.014416	2.54732	7.74447	0.674183	0.00999	0.149447	0	0.109574	0	25.5825	15.2616	11.1372	2.2359	1.11362	6.66874
H376.IIIB.51	16 pcw	Pre-natal	M	OFC	Orbital frontal cortex	Cerebral Cortex	84.5221	71.3139	1.18521	0.705169	1.4181	1.50357	4.44085	26.0333	2.06584	3.17977	0	2.01387	3.41282	16.4063	0.710427	0.081431	1.99247	8.03457	0.74429	0.042394	0.652011	0	0	0	48.1482	20.2397	13.4516	2.68246	3.47492	4.92778
H376.IIIB.50	16 pcw	Pre-natal	M	STC	Posterior superior temporal cortex	Cerebral Cortex	64.1187	63.8452	1.00428	0.344496	2.90279	3.63674	2.38775	12.774	0.202447	14.2448	0.111628	0.804696	4.32023	12.2427	1.78405	0.03577	2.52645	6.93477	1.224	0.010623	0.595947	0	0	0.008623	30.3562	17.9384	13.5107	2.31343	1.62567	4.71899
H376.IIIB.51	16 pcw	Pre-natal	M	STC	Posterior superior temporal cortex	Cerebral Cortex	64.6144	48.8743	1.32205	0.376389	2.65683	0.355719	2.80975	14.9262	0.045085	6.67502	0.014592	0.202573	2.24637	14.246	0.681144	0.005678	1.12481	4.33965	1.06135	0.034932	0.073068	0	0.032367	0	34.9846	13.4964	15.1003	1.0332	1.84224	4.89452
H376.IIIB.52	16 pcw	Pre-natal	M	STC	Posterior superior temporal cortex	Cerebral Cortex	86.5036	79.3311	1.09041	0.533629	1.87396	2.8893	3.35716	16.9054	0.43557	12.164	0.026032	0.985738	7.32297	22.1555	0.429876	0.037216	3.34715	8.21307	0.918371	0	0.138005	0	0	0.005723	47.5087	16.8063	19.0679	3.12061	2.20059	4.12383
H376.IIIB.50	16 pcw	Pre-natal	M	IPC	Posteroventral Parietal Cortex	Cerebral Cortex	60.5274	54.4984	1.11063	0.334909	2.98589	1.41323	2.74097	11.3589	0.632815	7.32561	0.015105	0.505202	4.03718	15.4739	0.560915	0.011916	2.76646	6.71565	0.789278	0.024773	0.092587	0	0.033965	0	27.8922	16.1416	14.152	2.34152	1.51231	4.51559
H376.IIIB.51	16 pcw	Pre-natal	M	IPC	Posteroventral Parietal Cortex	Cerebral Cortex	76.5313	61.3673	1.2471	0.415979	2.40397	0.536525	3.37637	16.4125	0.171417	6.92169	0.004501	0.497107	3.73554	19.473	0.480527	0.043136	1.91199	6.42015	1.27045	0	0.104268	0	0	0.008099	35.7941	19.1721	19.6717	1.89342	1.93369	4.64853
H376.IIIB.52	16 pcw	Pre-natal	M	IPC	Posteroventral Parietal Cortex	Cerebral Cortex	71.8466	58.219	1.23407	0.295873	3.37982	1.04069	2.89876	14.5853	1.09246	5.30351	0.009106	1.6649	4.29927	16.4285	0.463	0.017715	2.89069	6.20021	1.05892	0.014732	0.184996	0	0.060322	0.005979	36.8422	14.8136	16.8875	3.30326	1.71725	5.804
H376.IIIB.51	16 pcw	Pre-natal	M	M1C	Primary motor cortex	Cerebral Cortex	95.019	91.0603	1.04347	0.598806	1.66999	0.761399	3.41167	34.627	0.536209	9.09015	0.012321	1.19794	4.29318	22.3495	0.286925	0.085842	2.03725	9.57255	1.27069	0.009967	1.51765	0	0	0	41.6283	27.715	22.1083	3.56747	3.09285	5.16503
H376.IIIB.52	16 pcw	Pre-natal	M	M1C-S1C	Primary motor-sensory cortex	Cerebral Cortex	87.2537	79.4264	1.09855	0.834316	1.19859	1.84322	3.01196	27.6719	0.979726	6.2877	0.022577	0.684367	6.35574	17.6478	0.467632	0.043099	2.31108	9.84805	0.649111	0.01453	1.56993	0	0	0.018017	47.7959	21.3148	13.6062	4.53681	3.43061	4.11188
H376.IIIB.51	16 pcw	Pre-natal	M	S1C	Primary somatosensory cortex	Cerebral Cortex	81.1227	70.1535	1.15636	0.483362	2.06884	0.446356	3.64304	23.5349	0.355293	6.84347	0	0.6928	3.71723	19.2768	0.575416	0.02109	2.277	7.09002	1.42958	0	0.250524	0	0	0	35.4344	20.6001	22.1475	2.94084	2.6173	5.41479
H376.IIIB.50	16 pcw	Pre-natal	M	V1C	Primary visual cortex	Cerebral Cortex	54.0184	44.0596	1.22603	0.48897	2.04512	0.433379	2.35124	8.04171	0.178222	9.10108	0	0.788353	2.46305	12.5062	0.949966	0.017325	1.77478	4.44229	0.818255	0.012006	0.093021	0	0.065398	0.023308	27.8149	14.3218	10.9459	0.935798	1.6233	3.31984
H376.IIIB.51	16 pcw	Pre-natal	M	V1C	Primary visual cortex	Cerebral Cortex	68.9308	59.1489	1.16538	0.64975	1.53905	0.195546	2.83558	14.3189	0.181608	13.739	0.04095	0.360775	1.50831	17.7546	0.768115	0.093582	1.51767	4.5191	1.038	0.029182	0.159987	0	0.087953	0	34.6739	18.4969	14.9616	0.798391	2.45488	3.77819
H376.IIIB.52	16 pcw	Pre-natal	M	V1C	Primary visual cortex	Cerebral Cortex	62.2693	60.5983	1.02758	1.72698	0.579044	1.56269	4.58977	7.10602	0.472141	4.0446	0.019021	1.03589	6.70426	22.9254	0.222223	0.011102	3.07178	7.84247	0.883624	0.015386	0.0919	0	0	0	34.9737	13.8596	11.4842	1.95179	2.57441	1.4907
H376.IIIB.50	16 pcw	Pre-natal	M	VFC	Ventrolateral prefrontal cortex	Cerebral Cortex	76.2841	85.9287	0.88776	0.232294	4.3049	5.48668	2.1696	19.1421	0.579394	17.7183	0.033392	0.951797	6.40564	15.2213	1.94378	0.064313	4.12545	10.9093	0.776019	0.011167	0.346089	0.013655	0.030622	0	41.7639	15.1492	15.2379	4.13304	1.5525	6.68337
H376.IIIB.51	16 pcw	Pre-natal	M	VFC	Ventrolateral prefrontal cortex	Cerebral Cortex	84.4634	66.3182	1.27361	0.54777	1.82558	0.98585	3.0646	25.3135	0.941053	4.85828	0	1.4056	3.69279	16.1505	0.333564	0.071885	1.0254	6.66446	0.924778	0	0.842431	0	0.027345	0.016188	45.8614	18.1678	16.9529	3.48121	2.7947	5.10197
H376.IIIB.52	16 pcw	Pre-natal	M	VFC	Ventrolateral prefrontal cortex	Cerebral Cortex	87.1046	69.8344	1.2473	0.92733	1.07836	1.2883	3.15089	21.4447	1.80459	4.42212	0.012355	1.858	5.73326	16.0156	0.396311	0.037641	1.90973	10.3607	0.518411	0.015736	0.866021	0	0	0	51.9713	17.4628	13.5085	4.16195	3.32315	3.58357
H376.IIIB.53	17 pcw	Pre-natal	F	MFC	Anterior cingulate cortex	Cerebral Cortex	81.1398	83.6102	0.970453	0.438215	2.28199	2.80114	3.59824	23.7559	0.992538	10.5473	0.026804	1.23212	5.72871	19.6891	1.07838	0.043435	2.66844	9.61245	0.508393	0	1.32162	0	0	0.005562	45.8983	21.254	10.5322	3.45537	2.54159	5.79988
H376.IIIB.53	17 pcw	Pre-natal	F	A1C	Auditory Primary Cx	Cerebral Cortex	82.1909	71.8448	1.14401	0.332901	3.0039	1.82312	3.96017	11.8759	1.02998	12.0489	0.047874	1.06741	5.11578	19.7648	0.854356	0.018628	3.927	9.20318	0.956416	0	0.115819	0	0.035398	0	44.7056	18.2037	14.7077	4.57391	1.68173	5.05176
H376.IIIB.53	17 pcw	Pre-natal	F	DFC	Dorsolateral Prefrontal Cortex	Cerebral Cortex	72.5219	62.0432	1.16889	0.336733	2.96971	1.92726	2.86809	19.7089	0.762094	5.44148	0.009468	0.923479	4.37791	14.0575	1.01057	0.051529	1.2991	8.44502	0.516898	0	0.6087	0	0.035194	0	44.4644	14.8917	10.0678	3.0981	1.98234	5.88697
H376.IIIB.53	17 pcw	Pre-natal	F	OFC	Orbital frontal cortex	Cerebral Cortex	82.2127	74.6053	1.10197	0.707747	1.41293	3.12755	3.96563	15.6587	1.4877	9.62412	0.067577	1.10659	5.96612	16.5293	0.924551	0.033619	2.60042	12.3858	0.756389	0.0279	0.324361	0	0.018932	0	46.107	20.3734	12.0214	3.71098	3.20804	4.53275
H376.IIIB.53	17 pcw	Pre-natal	F	STC	Posterior superior temporal cortex	Cerebral Cortex	63.4468	40.9551	1.54918	0.410109	2.43837	0.921344	3.20642	7.63865	0.475853	5.13999	0.009632	0.746072	2.68386	11.9789	0.859881	0.048723	1.89741	4.48732	0.607632	0.015583	0.116563	0	0.121266	0	33.5121	15.3946	12.3622	2.17785	1.61381	3.93508
H376.IIIB.53	17 pcw	Pre-natal	F	IPC	Posteroventral Parietal Cortex	Cerebral Cortex	71.7618	85.3957	0.840345	0.623637	1.6035	2.30447	7.31188	9.50973	3.31356	6.88704	0.055464	1.94837	9.78143	22.301	0.454097	0.012984	8.3821	12.196	0.791737	0	0.10093	0	0.037676	0.007303	33.7104	20.1362	13.8269	4.08831	2.57236	4.12478
H376.IIIB.53	17 pcw	Pre-natal	F	M1C-S1C	Primary motor-sensory cortex	Cerebral Cortex	72.6766	76.9064	0.945	0.354131	2.82382	2.60896	3.92133	16.2051	2.06643	10.5893	0.030291	1.50569	5.42791	18.924	1.06131	0.044577	3.61741	9.71536	0.796931	0	0.370892	0	0.020962	0	38.6043	17.7281	11.4647	4.87944	2.26568	6.39786
H376.IIIB.53	17 pcw	Pre-natal	F	V1C	Primary visual cortex	Cerebral Cortex	67.6112	40.446	1.67164	0.431361	2.31825	0.555169	3.96635	5.34308	0.701475	4.49149	0.032105	1.39173	4.1989	12.1513	0.906104	0.035507	2.03117	3.87124	0.608849	0	0.088448	0	0.073133	0	35.6488	18.1471	12.3678	1.4475	1.71879	3.98458
H376.IIIB.53	17 pcw	Pre-natal	F	VFC	Ventrolateral prefrontal cortex	Cerebral Cortex	65.3382	53.2613	1.22675	0.327969	3.04907	1.50948	2.48458	12.7477	0.853429	6.18042	0.028404	1.40246	3.39097	13.8599	1.40232	0.033107	1.394	6.79234	0.807158	0	0.375031	0	0	0	36.6956	13.098	12.4978	3.04685	1.9425	5.92283
H376.IV.53	19 pcw	Pre-natal	F	MFC	Anterior cingulate cortex	Cerebral Cortex	52.2167	55.3776	0.942921	0.265293	3.76942	1.96084	1.88513	16.3211	0.611225	8.58264	0.04213	0.447049	2.45051	11.7552	2.04039	0.039255	1.70018	6.49641	0.306558	0	0.739002	0	0	0	29.3509	12.842	7.73167	2.29215	1.18512	4.46721
H376.IV.53	19 pcw	Pre-natal	F	A1C	Auditory Primary Cx	Cerebral Cortex	54.4037	46.517	1.16954	0.222057	4.50334	1.38294	2.02163	8.45835	0.578905	8.83472	0.024849	0.75414	2.62168	10.4468	1.74657	0.007453	3.05298	5.94963	0.473456	0	0.162366	0.000512	0	0	30.7227	9.99545	10.0629	3.6227	0.829566	3.73582
H376.IV.53	19 pcw	Pre-natal	F	DFC	Dorsolateral Prefrontal Cortex	Cerebral Cortex	56.5729	44.7676	1.2637	0.538316	1.85764	1.28832	2.38588	12.4402	0.922972	4.71662	0.012111	0.833663	2.51172	9.42247	1.45745	0.023562	1.02259	7.11007	0.298645	0	0.313341	0	0	0.007952	35.2099	9.93197	8.23417	3.19682	1.88177	3.49566
H376.IV.53	19 pcw	Pre-natal	F	STC	Posterior superior temporal cortex	Cerebral Cortex	53.1894	53.4682	0.994786	0.176009	5.68153	2.19279	1.79581	10.1319	0.492526	12.8452	0.07949	0.7701	3.36515	10.7567	2.03591	0.016892	2.20381	6.18048	0.478709	0	0.112067	0.010735	0	0	30.7532	10.5401	8.7528	3.14325	0.762462	4.33195
H376.IV.53	19 pcw	Pre-natal	F	IPC	Posteroventral Parietal Cortex	Cerebral Cortex	35.587	37.4267	0.950847	0.376432	2.65653	1.41459	1.46422	6.41052	1.03807	5.88078	0.020895	0.929224	3.11571	7.40171	1.51927	0.004065	3.24663	4.71625	0.220562	0	0.044195	0	0	0	15.8543	9.21421	8.25558	2.2629	1.10926	2.94678
H376.IV.53	19 pcw	Pre-natal	F	M1C-S1C	Primary motor-sensory cortex	Cerebral Cortex	37.3999	41.7599	0.895593	0.339942	2.94168	2.00695	1.93786	6.9665	1.21828	5.24521	0.020018	1.18668	4.31855	8.40242	1.28185	0.003895	3.34278	5.57683	0.185441	0	0.066583	0	0	0	17.6051	9.717	7.77218	2.3056	1.05272	3.09678
H376.IV.53	19 pcw	Pre-natal	F	V1C	Primary visual cortex	Cerebral Cortex	34.3141	25.7669	1.33171	0.459651	2.17556	0.685296	1.81164	3.79866	0.494617	2.98501	0.007453	0.834492	3.32143	5.83044	1.69369	0.004127	1.79106	2.34659	0.123915	0	0.038531	0	0	0	18.9538	8.27932	6.09702	0.983947	0.94963	2.06598
H376.IV.53	19 pcw	Pre-natal	F	VFC	Ventrolateral prefrontal cortex	Cerebral Cortex	67.1082	57.7636	1.16177	0.248572	4.02298	2.10428	2.55972	14.4343	1.25454	6.84316	0	1.16536	3.47687	13.668	1.1342	0.026762	1.59045	8.41432	0.59016	0	0.445704	0	0.04948	0.006364	37.5609	13.4418	12.5162	3.58928	1.6988	6.83423
H376.IV.54	21 pcw	Pre-natal	M	MFC	Anterior cingulate cortex	Cerebral Cortex	83.1208	123.265	0.674327	0.149027	6.71017	3.87161	6.20843	16.6061	6.41923	29.4953	0.02748	3.05106	8.59491	22.3197	0.661739	0.038915	9.63444	14.4486	1.28758	0.008989	0.534265	0	0.049299	0.007197	40.2989	22.081	15.074	5.66686	2.42055	16.2423
H376.IV.54	21 pcw	Pre-natal	M	DFC	Dorsolateral Prefrontal Cortex	Cerebral Cortex	73.8226	80.55	0.916482	0.249436	4.00904	2.98836	3.95283	11.7195	3.43096	15.1772	0.025915	1.45211	6.08234	16.7061	1.2736	0.065944	6.76237	9.58046	0.964959	0.021646	0.300327	0	0.045454	0	36.9076	18.4946	13.9538	4.46662	2.10501	8.43907
H376.IV.51	21 pcw	Pre-natal	F	ITC	Inferolateral Temporal Cortex	Cerebral Cortex	109.165	77.5017	1.40855	0.179373	5.57499	2.40075	2.79155	20.7054	0.401951	16.0326	0.064811	1.09827	4.46224	15.3201	2.74261	0.062076	2.16571	7.87155	0.870515	0	0.367738	0	0.143764	0	56.5855	31.4173	16.0781	5.08419	1.40887	7.85444
H376.IV.54	21 pcw	Pre-natal	M	ITC	Inferolateral Temporal Cortex	Cerebral Cortex	96.7495	110.401	0.876348	0.357066	2.8006	5.25137	5.96631	17.9906	4.70972	15.9175	0.0616	3.57143	10.641	21.4031	0.394676	0.017187	6.54526	15.1072	2.07391	0.014003	0.67737	0	0.058523	0	49.1749	26.4839	16.2735	4.81721	3.6217	10.1429
H376.IV.54	21 pcw	Pre-natal	M	OFC	Orbital frontal cortex	Cerebral Cortex	82.9082	97.9789	0.846184	0.214002	4.67284	3.59508	4.13631	16.8015	4.11356	19.0135	0	1.8067	7.17115	19.3038	0.923618	0.057481	7.1345	12.4105	1.03222	0	0.479004	0	0	0	44.2384	20.3257	13.855	4.48906	2.63174	12.2977
H376.IV.54	21 pcw	Pre-natal	M	STC	Posterior superior temporal cortex	Cerebral Cortex	96.9175	98.1978	0.986962	0.141401	7.07208	3.44361	4.39423	17.2207	2.86652	18.7397	0.019326	2.60334	5.94081	19.5066	0.977046	0.015039	6.44256	13.9132	1.82451	0	0.263123	0	0.021144	0.006344	49.3429	23.1907	19.6308	4.75315	1.61369	11.4122
H376.IV.54	21 pcw	Pre-natal	M	IPC	Posteroventral Parietal Cortex	Cerebral Cortex	87.2066	97.3803	0.895526	0.309158	3.23459	4.01968	4.17513	22.7817	2.79901	13.5582	0	2.52671	7.72318	19.6688	0.823706	0.055957	4.57734	11.9606	1.72595	0	0.971912	0	0	0.012464	51.3356	20.506	11.636	3.7289	2.68423	8.6824
H376.IV.54	21 pcw	Pre-natal	M	M1C	Primary motor cortex	Cerebral Cortex	81.8277	77.4959	1.0559	0.548881	1.82189	3.19712	4.15802	16.1668	2.72707	6.5074	0.045212	2.15825	7.83601	16.4225	0.961461	0.038516	3.12221	12.4408	1.36414	0	0.315464	0	0.021957	0.01291	44.5156	19.9011	13.5552	3.85578	3.63409	6.6209
H376.IV.54	21 pcw	Pre-natal	M	S1C	Primary somatosensory cortex	Cerebral Cortex	86.9618	104.724	0.83039	0.345488	2.89445	5.03605	5.304	19.3274	4.1219	14.1721	0.027822	2.33314	9.42473	20.4374	0.563464	0	5.71746	15.6198	2.06097	0.00757	0.543281	0	0.020759	0.006144	45.5502	22.5771	15.4471	3.38745	3.18839	9.22866
H376.IV.54	21 pcw	Pre-natal	M	V1C	Primary visual cortex	Cerebral Cortex	85.4675	75.3594	1.13413	0.336659	2.97037	1.90748	7.27633	7.85759	3.5045	6.71162	0.035669	2.5831	9.14953	19.087	0.566166	0.019963	5.64502	9.58261	1.22455	0	0.172568	0.016954	0.018753	0	45.7802	22.2705	15.1311	2.28569	2.25931	6.71098
H376.IV.54	21 pcw	Pre-natal	M	VFC	Ventrolateral prefrontal cortex	Cerebral Cortex	100.26	115.754	0.866147	0.258443	3.86933	8.61344	6.3099	22.5963	1.00329	15.322	0.103266	2.88198	12.8591	17.512	1.57713	0.048358	9.69643	14.5055	1.38544	0.014279	1.30825	0	0	0.017502	47.1386	29.3461	20.6808	3.09447	2.72768	10.5543
H376.IV.50	24 pcw	Pre-natal	M	MFC	Anterior cingulate cortex	Cerebral Cortex	86.5065	115.325	0.750112	0.439252	2.2766	3.63735	4.4208	35.3543	1.92278	14.4041	0.072379	1.74383	6.46133	24.3174	0.876709	0.07347	3.56217	16.0222	1.21776	0	1.23817	0	0	0	49.4924	21.1809	12.5945	3.23865	2.97794	6.77956
H376.IV.50	24 pcw	Pre-natal	M	A1C	Auditory Primary Cx	Cerebral Cortex	84.7859	126.053	0.672622	0.203996	4.90205	3.34389	4.58814	23.1721	3.32541	26.7717	0.035026	1.49725	7.39895	28.3658	0.915369	0	7.05023	17.8868	1.48786	0.009402	0.171109	0	0.026134	0.007735	43.2489	15.8767	18.95	6.71039	1.64251	8.05167
H376.IV.50	24 pcw	Pre-natal	M	DFC	Dorsolateral Prefrontal Cortex	Cerebral Cortex	75.8761	103.3	0.734519	0.560925	1.78277	4.43198	5.0448	25.4016	2.67324	7.65053	0.027661	1.51357	9.95315	21.663	0.831999	0.032289	3.5613	18.7717	1.31621	0.011188	0.376385	0	0.030679	0.009081	44.5437	13.4438	13.9019	3.98676	3.13159	5.58291
H376.IV.50	24 pcw	Pre-natal	M	ITC	Inferolateral Temporal Cortex	Cerebral Cortex	90.5183	122.772	0.737287	0.196648	5.08524	3.96867	5.91496	26.3776	2.22539	22.7157	0.023994	1.67035	7.21002	28.2131	0.746702	0.018673	6.07618	15.8941	1.40987	0	0.268279	0.011867	0.026612	0	51.8251	16.4473	17.5566	4.6893	1.5906	8.08856
H376.IV.50	24 pcw	Pre-natal	M	OFC	Orbital frontal cortex	Cerebral Cortex	69.7465	98.9749	0.704689	0.464039	2.15499	4.40008	4.1248	27.1581	2.37759	8.2298	0.033293	0.608777	6.8083	20.2345	0.782795	0.012955	3.55871	19.4159	0.901253	0	0.253696	0	0.074353	0	39.1262	14.425	12.8209	3.37436	2.29896	4.95425
H376.IV.50	24 pcw	Pre-natal	M	STC	Posterior superior temporal cortex	Cerebral Cortex	65.646	90.7001	0.723771	0.162472	6.15492	2.48766	3.94726	17.3054	1.88631	20.6252	0.123144	0.516279	5.06928	18.6142	1.11827	0.032089	5.45045	12.7043	0.713013	0.011118	0.083222	0	0.012772	0	34.8514	11.5916	13.9834	5.21967	1.20665	7.42684
H376.IV.50	24 pcw	Pre-natal	M	IPC	Posteroventral Parietal Cortex	Cerebral Cortex	74.7821	117.655	0.635603	0.302886	3.30158	3.30064	6.21785	18.3952	4.85453	19.5917	0.037768	2.315	7.10476	25.6218	0.587008	0.014696	10.4947	17.4325	1.35928	0	0.236096	0	0.0834	0.008266	37.1262	17.1133	15.9908	4.55184	2.3279	7.68576
H376.IV.50	24 pcw	Pre-natal	M	M1C	Primary motor cortex	Cerebral Cortex	67.1548	127.658	0.526051	0.232285	4.30505	7.55239	3.89505	28.4241	3.27739	23.1145	0.025267	1.08222	9.2179	21.5743	2.78447	0.039327	8.46827	16.1909	1.4837	0	0.48554	0	0.043172	0	31.8067	16.5562	13.866	4.92587	2.46274	10.6022
H376.IV.50	24 pcw	Pre-natal	M	S1C	Primary somatosensory cortex	Cerebral Cortex	73.8062	111.246	0.663451	0.192033	5.20743	3.48099	4.63955	20.0345	4.91682	21.5322	0.022469	1.67565	6.71787	23.7961	0.949561	0.094821	5.76751	15.7361	1.51204	0	0.369627	0	0	0	37.2484	17.4547	14.5185	4.58463	2.02821	10.5618
H376.IV.50	24 pcw	Pre-natal	M	V1C	Primary visual cortex	Cerebral Cortex	73.2708	71.6718	1.02231	0.265103	3.77212	1.79674	5.08098	11.989	1.00016	10.6083	0.01277	0.729873	6.4838	17.9925	1.47375	0.034782	4.07449	9.67934	0.493889	0	0.193091	0	0.028326	0	41.8845	14.7559	14.6894	1.94098	1.62773	6.14002
H376.IV.50	24 pcw	Pre-natal	M	VFC	Ventrolateral prefrontal cortex	Cerebral Cortex	72.2065	105.288	0.685797	0.400025	2.49984	4.98437	4.46393	24.4177	2.77457	13.3357	0.043641	0.901884	8.58677	20.4906	0.633788	0.033886	4.81388	17.773	1.37845	0	0.613109	0.043169	0	0	40.0974	13.5141	14.4795	4.11546	2.65432	6.63539
H376.V.51	25 pcw	Pre-natal	F	A1C	Auditory Primary Cx	Cerebral Cortex	37.1333	85.1167	0.436263	0.844881	1.1836	6.38578	8.61699	3.52476	0.816243	7.402	3.63988	1.79494	3.39385	3.09594	20.9435	0.415847	19.4042	2.65809	0.143013	0	2.79934	0.020751	0.061624	0	10.8209	14.588	8.42275	3.30163	6.87297	8.13484
H376.V.52	26 pcw	Pre-natal	F	DFC	Dorsolateral Prefrontal Cortex	Cerebral Cortex	28.2609	52.6016	0.537263	2.17002	0.460825	3.48164	5.17338	4.1178	0.505895	7.97889	0	1.11753	1.72583	2.80559	7.6514	0.104808	13.3617	1.75023	0.071361	0	2.75553	0	0	0	8.19827	8.74062	8.21341	3.10858	9.51313	4.38389
H376.V.52	26 pcw	Pre-natal	F	STC	Posterior superior temporal cortex	Cerebral Cortex	91.107	86.7048	1.05077	0.928373	1.07715	0.924605	5.53049	25.2589	0.109344	9.22109	0.058608	0.610645	6.32554	18.4697	0.193453	0.0644	5.83247	12.1881	1.17181	0.00895	0.712624	0	0.02421	0	47.4006	21.608	21.383	0.715358	1.78592	1.92371
H376.V.52	26 pcw	Pre-natal	F	V1C	Primary visual cortex	Cerebral Cortex	25.4077	60.2711	0.421556	1.84389	0.542331	5.32847	5.15752	1.61231	0.570847	1.81207	0.066606	1.6012	2.97903	1.49989	23.4321	0.27038	13.1053	1.55961	0.038171	0.014325	1.17995	0	0.043386	0	4.86179	11.6136	6.05679	2.87549	8.99128	4.87625
H376.V.50	35 pcw	Birth Period	F	VFC	Ventrolateral prefrontal cortex	Cerebral Cortex	65.0917	69.5515	0.935878	0.155614	6.42616	2.07692	1.98588	2.44199	2.33505	26.9888	0.100819	0.090012	2.54671	8.47437	12.9675	0.205424	4.26947	4.07889	0.263232	0	0.502794	0	0.223638	0	38.5538	10.1372	11.4875	4.91321	1.1752	7.55204
H376.V.53	37 pcw	Birth Period	M	MFC	Anterior cingulate cortex	Cerebral Cortex	65.3126	93.8933	0.695604	0.100497	9.95053	7.42896	5.02779	17.7001	1.85523	16.4473	0.024134	1.26214	4.77915	11.97	11.1658	0.469276	5.98028	7.53834	0.905394	0	1.27801	0	0.061491	0	29.2961	20.8621	9.85188	5.30253	1.38727	13.8041
H376.V.53	37 pcw	Birth Period	M	A1C	Auditory Primary Cx	Cerebral Cortex	76.2116	115.157	0.661806	0.0883219	11.3222	7.89485	4.73216	15.5421	2.72324	27.2903	0.102663	1.08387	8.71892	17.1027	9.49148	0.291559	6.67866	12.2954	0.747037	0.018538	0.381687	0.011335	0.050492	0	33.3092	20.4255	13.379	9.098	1.29779	14.6939
H376.V.53	37 pcw	Birth Period	M	DFC	Dorsolateral Prefrontal Cortex	Cerebral Cortex	73.6605	102.236	0.720493	0.0595966	16.7795	8.11338	4.16287	20.4052	2.25742	19.6101	0.080751	0.743274	6.33134	14.6156	9.25856	0.532063	4.96024	9.43028	1.20794	0.007483	0.499231	0	0.020519	0	35.2945	20.503	11.6238	6.23909	1.01792	17.0803
H376.V.53	37 pcw	Birth Period	M	ITC	Inferolateral Temporal Cortex	Cerebral Cortex	77.3369	102.487	0.754605	0.0495458	20.1833	6.7375	3.49569	22.6849	1.26014	20.867	0.046364	1.04521	5.74886	15.5658	9.03802	0.265671	4.12805	9.73465	1.28551	0	0.550516	0.010101	0.022651	0	42.8808	15.991	12.2995	6.16558	0.980394	19.7876
H376.V.53	37 pcw	Birth Period	M	OFC	Orbital frontal cortex	Cerebral Cortex	71.5651	100.228	0.714021	0.0967112	10.3401	7.07872	5.08523	18.3882	2.10956	19.0829	0.080584	0.868556	6.33487	14.3559	10.7278	0.39562	4.32828	9.69641	1.04628	0	0.592499	0.011255	0.045639	0	33.4189	20.4211	11.4187	6.3063	1.33338	13.7872
H376.V.53	37 pcw	Birth Period	M	STC	Posterior superior temporal cortex	Cerebral Cortex	71.4867	105.326	0.678716	0.0476318	20.9944	7.64503	3.77898	17.6223	1.75082	22.3858	0.042258	1.20834	6.68429	15.1139	11.4513	0.270977	4.8624	11.2262	0.891032	0	0.371789	0.020901	0	0	33.0537	19.3512	11.7064	7.37538	0.829611	17.4172
H376.V.53	37 pcw	Birth Period	M	IPC	Posteroventral Parietal Cortex	Cerebral Cortex	78.3997	113.004	0.693779	0.0872738	11.4582	8.34623	4.05244	18.7703	2.06981	26.5772	0	1.25277	7.48955	16.3862	9.39935	0.500156	6.90353	9.77365	0.798799	0.011471	0.67236	0	0	0	38.6196	20.0808	12.481	7.21828	1.45522	16.6742
H376.V.53	37 pcw	Birth Period	M	M1C	Primary motor cortex	Cerebral Cortex	50.6898	70.278	0.721275	0.138096	7.24132	5.5982	3.54427	10.8617	1.46177	12.8365	0.042623	1.04169	4.20065	8.29423	10.2841	0.804142	4.80464	5.08509	0.616568	0.00862	0.751385	0.01054	0.031303	0	21.6392	14.6661	9.49382	4.89072	1.82443	13.2112
H376.V.53	37 pcw	Birth Period	M	S1C	Primary somatosensory cortex	Cerebral Cortex	63.2048	97.9752	0.64511	0.126729	7.89088	7.97917	5.3442	10.2964	2.87743	20.4924	0.051937	1.01696	7.61802	12.6088	10.9719	0.551434	8.6526	8.58028	0.382842	0.016805	0.534092	0	0	0	23.5382	22.4233	10.9834	6.25988	1.67261	13.1983
H376.V.53	37 pcw	Birth Period	M	V1C	Primary visual cortex	Cerebral Cortex	63.5561	87.3912	0.727259	0.05909	16.9233	6.87967	4.26122	8.50519	2.74644	19.1824	0.051083	0.894275	9.17602	13.1907	8.32917	0.424329	4.90953	8.14964	0.397261	0.002513	0.266563	0.025265	0	0	24.7499	20.446	12.0433	6.31689	1.06552	18.0321
H376.V.53	37 pcw	Birth Period	M	VFC	Ventrolateral prefrontal cortex	Cerebral Cortex	62.8858	89.0107	0.706497	0.0782271	12.7833	6.97016	3.8055	15.7888	1.745	18.4421	0.048412	0.93736	5.46032	12.7022	8.18754	0.673574	4.15025	8.44535	0.812166	0	0.679194	0	0.150345	0.012371	29.1715	16.5482	10.957	6.20903	1.07299	13.7163
H376.VI.50	4 mos	Post-Natal	M	MFC	Anterior cingulate cortex	Cerebral Cortex	106.489	278.506	0.382358	0.0596519	16.7639	33.5442	6.63807	23.7838	4.63605	80.633	0.1278	1.43341	17.7193	24.4848	39.8069	0.301911	14.2309	27.6681	1.10017	0	2.30554	0	0.057474	0.034024	37.7519	37.5095	20.4563	10.771	1.80901	30.3261
H376.VI.52	4 mos	Post-Natal	M	MFC	Anterior cingulate cortex	Cerebral Cortex	101.578	277.828	0.365616	0.0450349	22.205	35.6846	8.80623	13.8884	8.51466	70.7351	0.060456	1.89119	20.3032	23.1177	48.7237	0.112787	19.1382	24.3592	1.57145	0	0.885355	0.035558	0	0	31.9866	38.5488	18.3591	12.6839	1.9191	42.6136
H376.VI.51	4 mos	Post-Natal	M	A1C	Auditory Primary Cx	Cerebral Cortex	41.1434	82.0805	0.501257	0.505591	1.97788	7.55374	7.15443	4.11169	0.523654	21.8556	0.052708	1.84996	3.54181	4.86705	8.71733	0.63862	16.1029	2.83754	0.060735	0.050348	2.07035	0	0.092042	0	14.772	13.981	9.13405	3.25638	3.66736	7.25361
H376.VI.52	4 mos	Post-Natal	M	A1C	Auditory Primary Cx	Cerebral Cortex	86.391	256.443	0.336882	0.091688	10.9066	40.1511	7.68482	7.16618	8.05754	50.8733	0.042545	0.824548	23.8639	19.4899	54.4311	0.028859	20.3194	21.8668	0.980395	0	0.617822	0.021043	0.023594	0	24.7061	35.9613	13.2963	12.4274	3.23675	35.3018
H376.VI.51	4 mos	Post-Natal	M	DFC	Dorsolateral Prefrontal Cortex	Cerebral Cortex	40.3993	102.683	0.393439	0.414425	2.41298	9.63463	7.75912	4.12882	0.773417	35.5455	0	1.37512	4.4382	6.20105	12.2572	0.626765	13.4663	4.18686	0.196385	0.014855	2.07833	0	0	0	11.6999	13.9863	10.0744	4.63867	3.41217	8.23351
H376.VI.52	4 mos	Post-Natal	M	DFC	Dorsolateral Prefrontal Cortex	Cerebral Cortex	95.3849	277.082	0.344248	0.0495013	20.2015	33.4448	8.56023	15.9884	8.45871	72.9352	0.031942	1.76129	20.1781	23.3279	51.4192	0.078437	18.0444	20.3526	1.46314	0.034336	0.972434	0	0.023618	0.006991	30.846	36.9393	15.3734	12.2262	2.17317	43.9013
H376.VI.50	4 mos	Post-Natal	M	ITC	Inferolateral Temporal Cortex	Cerebral Cortex	117.213	261.466	0.448293	0.131576	7.60018	40.6964	9.07381	14.0905	7.02349	73.5896	0.174691	2.23811	27.4597	24.2109	14.5522	0.143715	18.9039	25.7412	1.90951	0	1.57734	0	0.051206	0.030108	36.175	48.4635	19.0141	13.5609	2.97804	22.6336
H376.VI.51	4 mos	Post-Natal	M	ITC	Inferolateral Temporal Cortex	Cerebral Cortex	53.5586	133.413	0.401451	0.223004	4.48423	12.1826	7.35663	5.37333	1.74385	52.137	0.077382	1.542	8.30713	8.80623	12.5084	0.533041	14.9222	5.35473	0.127573	0.084033	2.35659	0	0	0	19.7777	16.5633	10.6748	6.54272	2.80125	12.5615
H376.VI.52	4 mos	Post-Natal	M	ITC	Inferolateral Temporal Cortex	Cerebral Cortex	97.7837	253.066	0.386396	0.0420835	23.7623	34.5834	7.85059	16.4259	7.13727	63.0137	0.025362	2.04728	19.8103	22.1076	35.9938	0.399006	16.867	24.0977	1.08641	0.030774	1.5902	0	0	0	32.3456	39.2061	15.2499	10.9821	1.39318	33.1051
H376.VI.51	4 mos	Post-Natal	M	OFC	Orbital frontal cortex	Cerebral Cortex	46.6702	78.7793	0.592418	0.364387	2.74433	5.36121	6.49557	5.54283	0.631664	18.0448	0.010884	1.73371	3.30389	5.45696	12.495	0.366561	13.4016	2.89048	0.133099	0	2.83547	0	0.075512	0	15.8741	16.1891	10.2004	4.40657	3.57906	9.82212
H376.VI.52	4 mos	Post-Natal	M	OFC	Orbital frontal cortex	Cerebral Cortex	87.8488	297.766	0.295027	0.0555923	17.9881	43.7697	10.8431	13.179	11.8919	85.0415	0	0.801324	21.1975	19.296	45.6281	0.092092	19.3703	24.7406	0.969686	0.004566	0.931128	0	0	0.009017	22.6754	41.1625	11.9511	12.0598	1.6845	30.301
H376.VI.50	4 mos	Post-Natal	M	STC	Posterior superior temporal cortex	Cerebral Cortex	125.228	278.13	0.450249	0.0912659	10.957	41.5829	9.25199	13.5241	6.97893	70.1881	0.082702	2.58747	30.1243	24.5281	27.0778	0.165498	21.5722	27.1546	2.04385	0	1.21795	0	0.049055	0	40.0381	51.3445	19.3121	14.533	2.60232	28.5136
H376.VI.51	4 mos	Post-Natal	M	STC	Posterior superior temporal cortex	Cerebral Cortex	46.0615	104.453	0.440978	0.421691	2.3714	10.0215	6.02789	4.23818	0.970939	38.6454	0.102664	1.59209	5.57359	6.20031	9.72251	0.463193	14.4257	3.85794	0.195375	0.027808	2.37088	0.017002	0	0	15.152	15.3301	10.7731	4.80638	3.58117	8.4924
H376.VI.52	4 mos	Post-Natal	M	STC	Posterior superior temporal cortex	Cerebral Cortex	79.8884	268.956	0.297032	0.0547988	18.2486	37.2492	9.40756	8.05602	8.42341	66.1449	0	0.776249	23.8364	21.0099	44.3245	0.015101	27.2224	20.9141	1.01911	0	0.548208	0	0	0.008494	24.4345	32.386	10.782	12.2858	2.03197	37.0804
H376.VI.52	4 mos	Post-Natal	M	IPC	Posteroventral Parietal Cortex	Cerebral Cortex	92.9702	293.557	0.316702	0.0572072	17.4803	40.7288	9.51998	13.7843	9.03827	73.1619	0.024142	1.91156	24.5262	23.3595	46.1045	0.042209	23.9803	24.7631	1.70368	0	0.908583	0	0	0	30.3161	36.798	12.7007	13.1554	2.39744	41.908
H376.VI.51	4 mos	Post-Natal	M	M1C	Primary motor cortex	Cerebral Cortex	43.7982	84.6167	0.517608	0.574523	1.74057	6.51778	8.53193	4.92552	0.586438	13.1138	0.053242	2.31364	3.27035	4.98203	16.9345	0.485816	17.642	2.87244	0.193304	0.031622	2.16236	0	0	0	14.4152	15.3652	9.65454	4.36327	6.16714	10.7344
H376.VI.52	4 mos	Post-Natal	M	M1C	Primary motor cortex	Cerebral Cortex	78.6837	249.192	0.315755	0.132693	7.53617	38.0486	7.20868	8.8274	8.00883	53.3159	0.043772	1.01467	19.3435	17.1594	61.9177	0.039741	12.1766	20.0391	1.04165	0	0.978352	0	0	0.028351	23.1998	30.5666	12.9804	11.937	6.07266	45.7646
H376.VI.52	4 mos	Post-Natal	M	S1C	Primary somatosensory cortex	Cerebral Cortex	87.6111	278.728	0.314325	0.0621985	16.0776	40.692	8.00001	12.5685	8.31191	71.7077	0	0.932261	19.9938	20.9909	53.0507	0.038294	18.0611	22.1199	1.62256	0	0.637994	0.000188	0	0	28.3038	32.5809	14.5326	12.1938	2.5744	41.3901
H376.VI.50	4 mos	Post-Natal	M	V1C	Primary visual cortex	Cerebral Cortex	127.382	300.421	0.424011	0.0579644	17.252	36.4786	8.67276	16.5193	7.79143	61.0665	0.104502	3.61961	30.5276	25.9854	65.4464	0.153985	20.6046	20.1721	1.78977	0	1.41616	0	0.062227	0.009983	41.5914	51.9877	20.5542	13.2485	3.12557	53.9222
H376.VI.52	4 mos	Post-Natal	M	V1C	Primary visual cortex	Cerebral Cortex	103.969	310.819	0.3345	0.0377671	26.4781	47.8707	8.49754	8.84997	8.58483	58.203	0.091008	1.48629	30.4367	27.0906	70.7015	0.041669	17.8075	28.7937	1.72623	0	0.510738	0	0.105575	0.021325	32.4018	38.9888	17.2411	15.3374	2.29322	60.72
H376.VI.51	4 mos	Post-Natal	M	VFC	Ventrolateral prefrontal cortex	Cerebral Cortex	48.5908	100.995	0.481122	0.344331	2.90418	8.46765	6.72248	5.78755	0.865653	26.9529	0.022166	2.01233	4.58396	6.92035	18.7146	0.538246	12.9836	3.88298	0.20909	0.031593	2.21342	0	0.086047	0	15.7337	15.6041	11.654	5.59892	4.11726	11.9573
H376.VI.52	4 mos	Post-Natal	M	VFC	Ventrolateral prefrontal cortex	Cerebral Cortex	89.7295	266.956	0.336121	0.0863998	11.5741	39.0745	8.20954	12.2455	8.90841	68.0652	0.011976	1.29936	21.7625	20.8997	42.2685	0.033462	19.6266	22.3267	1.27937	0	0.945025	0	0	0	27.7278	35.7455	14.8015	11.4548	3.09723	35.8477
H376.VII.51	10 mos	Post-Natal	M	MFC	Anterior cingulate cortex	Cerebral Cortex	89.9731	296.847	0.303096	0.0655602	15.2532	38.7103	6.6601	19.5846	8.11671	62.9711	0.069806	1.69575	20.889	16.3871	83.2749	0.252268	13.0281	22.2918	1.37437	0.017161	1.39611	0.010492	0.117644	0	30.0266	34.8845	14.6312	10.4308	1.93926	29.5798
H376.VII.51	10 mos	Post-Natal	M	DFC	Dorsolateral Prefrontal Cortex	Cerebral Cortex	78.6635	396.687	0.198301	0.0409105	24.4436	58.8997	9.20135	21.1059	16.17	84.5995	0.076636	1.84226	29.2833	16.5789	101.963	0.034609	20.4207	34.5809	1.31503	0	0.582135	0	0	0.033392	31.4884	26.7836	8.05916	12.3324	0.894639	21.8682
H376.VII.51	10 mos	Post-Natal	M	ITC	Inferolateral Temporal Cortex	Cerebral Cortex	85.2539	323.293	0.263705	0.05522	18.1094	44.747	8.43194	20.0247	11.8424	62.5162	0.103563	1.75931	21.9098	13.9756	81.1742	0.263352	25.3661	29.2638	1.28834	0	0.574271	0.014245	0	0.037949	34.3912	29.2935	9.59666	11.9725	1.17668	21.309
H376.VII.51	10 mos	Post-Natal	M	OFC	Orbital frontal cortex	Cerebral Cortex	82.6371	370.591	0.222987	0.125168	7.98927	58.8307	11.2726	18.8203	16.2657	68.4669	0.066906	2.35809	32.0755	17.1412	80.6465	0.125735	29.2456	33.1467	1.3049	0.025998	0.790761	0	0	0.007098	27.5982	31.3707	10.2581	13.4101	2.4486	19.5625
H376.VII.51	10 mos	Post-Natal	M	STC	Posterior superior temporal cortex	Cerebral Cortex	83.1738	326.927	0.254411	0.0789508	12.6661	47.237	8.24288	17.1146	11.7028	49.1434	0.12028	2.22484	25.5702	13.8316	96.6471	0.178173	23.1423	30.0048	1.17919	0.008633	0.56551	0	0	0.01392	32.8863	28.5211	8.96038	12.8061	1.87509	23.7501
H376.VII.51	10 mos	Post-Natal	M	IPC	Posteroventral Parietal Cortex	Cerebral Cortex	75.9487	329.811	0.23028	0.072902	13.717	46.149	8.12363	15.8481	11.3798	51.3326	5.00484	1.77201	23.9481	12.9848	105.924	0.128174	14.8516	31.0058	0.856724	0.034337	0.352848	0.041989	0.063057	0.009206	28.8117	26.4319	6.91112	13.794	1.99792	27.4056
H376.VII.51	10 mos	Post-Natal	M	S1C	Primary somatosensory cortex	Cerebral Cortex	86.4794	413.211	0.209286	0.0568589	17.5874	71.464	9.65524	19.9468	19.1033	78.7101	0.191192	1.94806	33.7147	18.0332	97.8459	0.083139	17.3553	42.8551	1.77121	0.009609	0.444008	0.023502	0.025995	0.031093	31.7736	32.293	7.94087	14.4719	1.47305	25.9072
H376.VII.51	10 mos	Post-Natal	M	V1C	Primary visual cortex	Cerebral Cortex	77.5458	331.314	0.234055	0.0327908	30.4963	42.9425	8.16958	11.6028	12.6552	41.7389	0.072371	1.38881	30.4243	14.0803	115.531	0.043414	23.4472	27.2053	1.42712	0	0.275499	0.073578	0.219993	0.016169	28.9375	25.4481	8.46505	14.6952	0.98367	29.9983
H376.VIII.51	1 yrs	Post-Natal	F	MFC	Anterior cingulate cortex	Cerebral Cortex	119.134	324.26	0.367404	0.161157	6.20512	49.1583	10.5312	25.2145	10.6749	62.8979	0.106071	7.91939	32.0508	26.9304	52.5843	0.491739	10.2098	26.2643	2.32487	0.009071	6.77929	0.002998	0.095796	0.014725	36.5504	49.1644	22.8044	10.6153	8.7977	54.5908
H376.VIII.51	1 yrs	Post-Natal	F	A1C	Auditory Primary Cx	Cerebral Cortex	117.058	350.787	0.333699	0.0750347	13.3272	65.8712	10.1138	18.313	13.2749	58.1481	0.114522	5.1501	45.8202	30.715	53.0606	0.144007	15.4933	30.4549	2.82016	0	1.23159	0	0.053731	0.008439	34.1822	48.2047	23.2053	11.4653	4.4145	58.8328
H376.VIII.51	1 yrs	Post-Natal	F	DFC	Dorsolateral Prefrontal Cortex	Cerebral Cortex	131.845	382.834	0.344391	0.0486109	20.5715	65.4161	12.7803	22.186	12.9316	58.9239	0.201758	6.62808	46.9531	32.5487	78.5977	0.165269	12.6015	28.8132	2.4665	0.017525	1.51056	0	0.071267	0.021385	34.8181	56.1953	25.6764	15.1551	3.76444	77.4404
H376.VIII.51	1 yrs	Post-Natal	F	ITC	Inferolateral Temporal Cortex	Cerebral Cortex	150.735	386.678	0.389822	0.0797874	12.5333	71.1024	14.1423	23.9682	14.5172	59.1301	0.063001	6.98274	49.7319	35.2086	49.4073	0.301766	21.8912	35.543	2.37597	0.014732	2.18437	0.01201	0.053498	0.047505	42.7459	62.7994	28.2719	16.9182	5.15492	64.6081
H376.VIII.51	1 yrs	Post-Natal	F	OFC	Orbital frontal cortex	Cerebral Cortex	124.402	345.685	0.35987	0.104565	9.56342	62.2252	11.2428	19.1816	10.259	51.753	0.163045	5.89115	40.7727	28.1329	67.9578	0.078327	14.5659	29.3972	2.08704	0	1.87546	0	0.08136	0.020789	34.3246	49.8278	25.7727	14.4767	6.96418	66.6014
H376.VIII.51	1 yrs	Post-Natal	F	STC	Posterior superior temporal cortex	Cerebral Cortex	134.783	361.744	0.372593	0.0884191	11.3098	62.7975	13.3898	21.4721	13.1525	56.8639	0.127924	6.34179	45.0653	34.0679	56.1028	0.25979	16.6607	30.8163	2.37203	0	2.18734	0	0.049561	0.017258	37.6504	56.0948	26.2892	14.749	5.55633	62.8409
H376.VIII.51	1 yrs	Post-Natal	F	IPC	Posteroventral Parietal Cortex	Cerebral Cortex	146.612	412.054	0.355808	0.071909	13.9065	82.5981	15.1013	21.2887	16.4912	56.104	0.130125	5.60064	55.377	35.4544	61.9324	0.052272	21.583	36.5609	2.38287	0.006942	1.28783	0	0.102099	0	37.6248	63.7851	27.1788	18.0235	4.73997	65.9162
H376.VIII.51	1 yrs	Post-Natal	F	M1C	Primary motor cortex	Cerebral Cortex	100.592	298.589	0.33689	0.0618138	16.1776	49.0765	8.61828	16.712	10.5375	45.2947	0.164218	5.17503	35.2848	25.2311	68.454	0.132118	6.66613	23.4157	2.30334	0.064046	1.07367	0.13325	0.154155	0.098549	27.5615	42.3759	18.6536	12.0006	4.35224	70.4089
H376.VIII.51	1 yrs	Post-Natal	F	S1C	Primary somatosensory cortex	Cerebral Cortex	116.009	360.457	0.32184	0.0720614	13.877	67.7977	10.7416	17.1502	13.3043	46.2037	0.12851	4.75603	46.9858	30.7484	76.7623	0.06843	12.3723	29.9044	2.516	0.008914	0.942299	0	0.055493	0.010853	32.1827	48.871	21.6748	13.281	5.367	74.4782
H376.VIII.51	1 yrs	Post-Natal	F	V1C	Primary visual cortex	Cerebral Cortex	124.566	433.387	0.287425	0.0675196	14.8105	103.507	13.1809	12.9173	18.0054	31.5031	0.172464	3.53368	66.9792	32.6454	82.6788	0.040757	15.1257	49.6294	2.68819	0.028414	0.65625	0.011425	0.068791	0.015375	29.3603	54.656	24.7716	15.7785	5.19361	76.9201
H376.VIII.51	1 yrs	Post-Natal	F	VFC	Ventrolateral prefrontal cortex	Cerebral Cortex	129.77	374.414	0.346595	0.101459	9.85622	67.644	12.6697	20.6804	14.8077	62.1739	0.100215	6.79577	48.983	32.7557	58.47	0.196983	14.2951	29.924	2.92235	0	1.89848	0	0.096581	0	33.7233	56.2131	25.8616	13.972	6.81788	67.1986
H376.VIII.53	2 yrs	Post-Natal	F	MFC	Anterior cingulate cortex	Cerebral Cortex	8.80509	24.7323	0.356016	1.58499	0.630918	1.09321	2.86119	0.777608	0.321761	2.35386	0	1.26617	0.763404	0.753949	6.02164	0.114936	7.56759	0.407617	0.094268	0	0.335097	0	0	0	1.64866	4.12642	2.04074	0.989275	2.79942	1.76621
H376.VIII.53	2 yrs	Post-Natal	F	DFC	Dorsolateral Prefrontal Cortex	Cerebral Cortex	14.7592	39.1781	0.37672	2.71661	0.368105	2.28416	4.46906	0.665232	0.276314	3.9071	0.022365	1.02211	0.958799	1.20983	10.68	0.200152	12.148	0.770674	0.130941	0	0.433328	0	0	0	2.57981	7.03651	3.57228	1.57057	3.79864	1.3983
H376.VIII.53	2 yrs	Post-Natal	F	ITC	Inferolateral Temporal Cortex	Cerebral Cortex	9.705	24.9509	0.388965	1.93991	0.515487	0.830767	2.52238	0.992895	0.361132	2.2169	0	1.93601	1.12141	0.646413	5.13458	0.062318	7.8058	0.61121	0.139957	0	0.569078	0	0	0	2.16075	3.57059	3.2287	0.744948	3.01753	1.5555
H376.VIII.53	2 yrs	Post-Natal	F	OFC	Orbital frontal cortex	Cerebral Cortex	9.19937	29.4359	0.312522	1.7004	0.588096	1.60712	2.82387	0.822917	0.548176	1.71104	0	2.09086	1.74592	0.897697	9.20674	0.041873	7.13636	0.448125	0.146729	0	0.208506	0	0	0	1.75158	3.97916	2.59843	0.870198	3.52286	2.07178
H376.VIII.53	2 yrs	Post-Natal	F	STC	Posterior superior temporal cortex	Cerebral Cortex	9.58815	27.0916	0.353916	2.58041	0.387535	0.789061	3.60885	1.00274	0.197079	1.84177	0	0.856729	0.689737	0.887602	4.37901	0.183996	11.4615	0.391241	0	0	0.802223	0	0	0	2.301	3.87842	2.46365	0.94508	3.20949	1.24379
H376.VIII.53	2 yrs	Post-Natal	F	IPC	Posteroventral Parietal Cortex	Cerebral Cortex	11.488	28.4776	0.403404	3.72537	0.26843	0.916368	3.71997	0.564376	0.374594	1.22641	0	1.7595	1.1734	0.75421	5.54672	0.242799	11.4225	0.343946	0.076208	0.027533	0.329094	0	0	0	1.91316	5.67458	2.88865	1.01161	4.45892	1.19691
H376.VIII.53	2 yrs	Post-Natal	F	S1C	Primary somatosensory cortex	Cerebral Cortex	10.7732	26.6793	0.403804	3.21012	0.311515	1.09523	2.99432	0.922561	0.135094	1.94278	0	0.516779	0.603202	0.867046	8.04227	0.211904	8.1535	0.626044	0	0.057395	0.460133	0	0.051082	0	2.09506	4.36425	3.0601	1.2538	4.66152	1.45213
H376.VIII.53	2 yrs	Post-Natal	F	V1C	Primary visual cortex	Cerebral Cortex	14.3596	41.1924	0.348599	2.32894	0.429379	2.80379	4.11052	0.378753	0.639553	0.801076	0	1.26533	2.95383	0.939422	13.8107	0.090917	12.064	0.971938	0.062183	0.043189	0.257229	0	0	0	1.66188	6.93616	4.01176	1.74985	5.69886	2.44697
H376.VIII.53	2 yrs	Post-Natal	F	VFC	Ventrolateral prefrontal cortex	Cerebral Cortex	13.0771	35.0165	0.373457	2.10971	0.473999	1.98098	3.83121	0.767492	0.328139	3.32782	0	0.736501	1.26399	1.03349	11.2115	0.231677	9.19338	0.406939	0.02076	0	0.682551	0	0	0	2.18262	5.86357	3.68173	1.34923	3.6809	1.74474
H376.VIII.54	3 yrs	Post-Natal	M	MFC	Anterior cingulate cortex	Cerebral Cortex	25.2288	59.2986	0.425453	1.32114	0.756924	3.06209	6.31519	3.65705	0.433378	7.53949	0	1.55384	1.32435	2.96051	15.4382	0.302128	13.6465	1.02543	0.151791	0.008488	1.86102	0.019202	0	0	7.1604	8.87372	6.46331	2.73134	6.02494	4.56042
H376.VIII.52	3 yrs	Post-Natal	F	A1C	Auditory Primary Cx	Cerebral Cortex	28.4729	145.64	0.195502	0.0792057	12.6253	16.8043	5.17657	5.56434	1.76398	28.5422	0.019824	0.778444	7.39694	8.82765	51.9069	0.100174	13.1087	4.53226	0.361794	0.016036	0.739822	0	0	0	8.70951	9.40786	5.78216	4.5734	1.11661	14.0976
H376.VIII.54	3 yrs	Post-Natal	M	A1C	Auditory Primary Cx	Cerebral Cortex	29.2864	68.4305	0.427973	1.54188	0.648561	6.82751	6.41481	2.90545	0.720841	6.65472	0.017645	1.3219	2.91833	2.92566	19.5023	0.116442	14.0393	2.29662	0.083532	0.022568	1.62382	0	0.039141	0	7.1641	10.6378	7.66272	3.82178	9.81771	6.36738
H376.VIII.54	3 yrs	Post-Natal	M	DFC	Dorsolateral Prefrontal Cortex	Cerebral Cortex	26.1294	70.052	0.373	0.766493	1.30464	4.96329	4.3176	3.13049	0.932283	7.73803	0	2.3582	3.41137	3.44943	27.8136	0.173504	7.91756	2.41055	0.269143	0	1.11979	0	0.047161	0	6.27212	9.66676	6.74747	3.44305	7.32724	9.55944
H376.VIII.52	3 yrs	Post-Natal	F	ITC	Inferolateral Temporal Cortex	Cerebral Cortex	31.5874	136.529	0.231361	0.151113	6.61757	10.0487	7.90729	5.45457	1.79818	40.8951	0.024667	2.25469	5.2058	7.86041	25.4722	0.124776	22.9834	4.92432	0.519789	0	1.05458	0	0	0	10.721	10.365	7.2677	3.23365	1.97797	13.0894
H376.VIII.54	3 yrs	Post-Natal	M	ITC	Inferolateral Temporal Cortex	Cerebral Cortex	37.1333	85.1167	0.436263	0.844881	1.1836	6.38578	8.61698	3.52475	0.816242	7.40199	3.63987	1.79494	3.39384	3.09593	20.9435	0.415846	19.4041	2.65809	0.143013	0	2.79933	0.020751	0.061624	0	10.8209	14.588	8.42274	3.30163	6.87296	8.13483
H376.VIII.54	3 yrs	Post-Natal	M	OFC	Orbital frontal cortex	Cerebral Cortex	35.8507	97.2768	0.368543	0.755073	1.32438	7.67376	6.68722	4.03856	1.10067	10.5992	0.062476	1.63458	3.5068	4.26836	37.7662	0.274659	14.4667	3.18744	0.229227	0.013416	1.73021	0	0.037292	0	8.97281	13.9379	8.75149	4.18853	7.85345	10.4009
H376.VIII.52	3 yrs	Post-Natal	F	STC	Posterior superior temporal cortex	Cerebral Cortex	32.0587	150.253	0.213364	0.165108	6.05665	13.9873	7.19536	5.53666	1.89911	34.0364	0.017469	2.1091	6.36556	8.87429	46.2646	0.081294	17.3849	5.04782	0.406129	0	1.04703	0	0	0	9.43386	10.97	7.37654	4.27825	2.78309	16.8562
H376.VIII.54	3 yrs	Post-Natal	M	STC	Posterior superior temporal cortex	Cerebral Cortex	32.4324	84.0185	0.386014	1.31129	0.762607	6.67652	9.42644	3.98959	1.01814	8.14979	0.021348	2.1684	3.64617	3.94405	17.482	0.18219	23.1588	1.97332	0.207757	0.010268	1.96374	0	0	0	9.76327	12.2714	7.14427	3.25337	9.88094	7.53527
H376.VIII.52	3 yrs	Post-Natal	F	IPC	Posteroventral Parietal Cortex	Cerebral Cortex	38.0378	172.755	0.220184	0.253594	3.94332	22.8621	10.3676	4.49632	2.64567	40.4647	0.119905	1.88406	9.75713	10.9737	32.3598	0.073888	28.5286	7.18174	0.240284	0.015403	0.783964	0	0	0	9.18342	15.4462	8.46896	4.93923	3.6604	14.4341
H376.VIII.54	3 yrs	Post-Natal	M	IPC	Posteroventral Parietal Cortex	Cerebral Cortex	28.6216	60.487	0.473186	1.57474	0.635024	4.02698	8.01548	2.23777	0.484427	4.97387	0	1.49678	2.23578	2.46683	14.2521	0.353064	16.5822	1.22789	0.051578	0.014252	1.84455	0	0.193827	0.029545	7.45812	12.422	6.37868	2.36279	8.47952	5.3847
H376.VIII.52	3 yrs	Post-Natal	F	M1C	Primary motor cortex	Cerebral Cortex	35.9708	173.97	0.206764	0.176594	5.66269	17.5054	12.1163	5.44592	2.31434	42.3808	0.076662	2.83618	8.05183	8.45413	40.4793	0.067345	25.9283	6.92467	0.367952	0	0.989101	0.019023	0	0.012626	8.80577	14.5643	7.0332	5.56752	2.49813	14.1461
H376.VIII.54	3 yrs	Post-Natal	M	M1C	Primary motor cortex	Cerebral Cortex	21.3936	68.1156	0.314078	2.03791	0.4907	3.99507	8.03798	2.50822	0.623843	6.51734	0	2.26936	1.76551	2.56958	19.3309	0.211252	17.8032	1.18496	0.127147	0	1.17116	0	0	0	4.74213	8.75611	5.73777	2.15758	9.13817	4.4841
H376.VIII.54	3 yrs	Post-Natal	M	S1C	Primary somatosensory cortex	Cerebral Cortex	29.4886	65.9094	0.447411	1.33557	0.748742	4.08835	6.6211	2.88188	0.470274	6.47208	0.022924	1.56839	2.25204	2.50371	21.9199	0.474067	13.8173	1.28094	0.129443	0	1.36949	0	0	0.037544	6.558	12.2323	7.54937	3.14891	8.38825	6.28063
H376.VIII.52	3 yrs	Post-Natal	F	V1C	Primary visual cortex	Cerebral Cortex	32.5234	145.453	0.2236	0.24059	4.15644	16.9963	9.02297	5.05923	1.98235	25.4255	0.018364	2.47995	7.73008	9.20342	39.3317	0.064308	21.1659	5.56767	0.28695	0	1.11865	0	0	0	8.94973	12.0526	7.28035	4.24069	4.32246	17.9661
H376.VIII.54	3 yrs	Post-Natal	M	V1C	Primary visual cortex	Cerebral Cortex	25.4075	60.2709	0.421556	1.84389	0.542331	5.32845	5.15749	1.6123	0.570844	1.81206	0.066606	1.60119	2.97901	1.49988	23.432	0.270379	13.1052	1.5596	0.038171	0.014325	1.17995	0	0.043386	0	4.86176	11.6135	6.05676	2.87548	8.99123	4.87623
H376.VIII.52	3 yrs	Post-Natal	F	VFC	Ventrolateral prefrontal cortex	Cerebral Cortex	34.9113	185.251	0.188454	0.127516	7.84214	20.8595	11.9952	4.52661	2.67941	48.2837	0.021395	2.53491	8.42076	12.2766	37.6371	0.108227	27.6115	7.09606	0.353513	0	0.817897	0	0	0.028095	8.02945	14.964	5.85596	6.06187	1.78552	14.0023
H376.VIII.54	3 yrs	Post-Natal	M	VFC	Ventrolateral prefrontal cortex	Cerebral Cortex	27.8851	63.4197	0.439692	1.14624	0.872418	5.40159	3.66849	2.77578	0.624171	8.43619	0.035906	0.833725	2.40121	2.77959	23.2995	0.201901	9.87287	1.64925	0.123012	0	1.3022	0.014284	0	0	6.34586	9.93781	8.12584	3.47563	8.17711	7.13386
H376.VIII.50	4 yrs	Post-Natal	M	DFC	Dorsolateral Prefrontal Cortex	Cerebral Cortex	24.8073	150.125	0.165244	0.255793	3.90942	28.5647	2.92019	3.9798	2.184	21.2417	0.049224	0.414926	7.90509	5.03553	62.1244	0.051075	5.93183	8.96558	0.197756	0.013273	0.546009	0	0	0	4.41638	11.3428	4.33274	4.71533	3.25742	12.7346
H376.VIII.50	4 yrs	Post-Natal	M	STC	Posterior superior temporal cortex	Cerebral Cortex	55.5187	204.639	0.2713	0.177697	5.62757	46.6185	7.64578	3.08993	5.58922	33.7711	0.126936	0.956578	25.345	9.00677	37.3696	0.031133	18.6081	15.778	0.265033	0	0.416632	0	0	0.021013	7.48423	27.9589	10.2993	9.77624	3.92974	22.1149
H376.VIII.50	4 yrs	Post-Natal	M	VFC	Ventrolateral prefrontal cortex	Cerebral Cortex	45.282	193.968	0.233451	0.192902	5.18397	44.8579	5.52407	5.27709	3.94723	37.8343	0.119678	0.724807	16.9902	8.89467	40.8355	0.009734	11.3068	16.6486	0.367171	0	0.605704	0.024747	0	0	7.62834	18.8869	8.35535	10.4114	3.25377	16.8674
H376.IX.51	8 yrs	Post-Natal	M	MFC	Anterior cingulate cortex	Cerebral Cortex	43.8351	247.249	0.177291	0.0796823	12.5498	47.5015	10.2019	9.55807	5.28761	62.6763	0.041305	1.36505	16.2407	9.72484	46.3272	0.267586	16.4901	19.6158	0.726039	0.007081	1.09	0.040047	0.039441	0.048313	12.1488	17.4051	7.75052	6.53073	1.38066	17.327
H376.IX.52	8 yrs	Post-Natal	M	MFC	Anterior cingulate cortex	Cerebral Cortex	54.7795	280.337	0.195406	0.0489255	20.4392	71.3792	9.30489	15.0203	11.0277	51.0424	0.079963	2.78485	17.7784	14.3496	49.3711	0.307453	8.2713	26.5104	0.995682	0.077321	1.73715	0.200874	0.03135	0.066909	13.7573	23.1841	6.39682	11.4414	1.51081	30.8799
H376.IX.51	8 yrs	Post-Natal	M	A1C	Auditory Primary Cx	Cerebral Cortex	62.0888	339.561	0.18285	0.0986672	10.1351	98.6189	10.6182	12.7705	10.6818	45.358	0.195906	1.25844	33.3454	16.7904	52.2632	0.132162	18.4099	37.9526	0.899846	0.013839	0.252018	0	0	0	10.3328	29.8205	11.0102	10.9253	2.52011	25.5415
H376.IX.52	8 yrs	Post-Natal	M	A1C	Auditory Primary Cx	Cerebral Cortex	76.2488	261.511	0.29157	0.186771	5.35416	47.0572	7.19499	15.6043	8.79391	34.1913	0.181524	4.04836	30.6861	15.0723	61.7188	0.077985	7.97316	25.7292	1.58479	0	1.47779	0	0.119306	0	24.2223	26.1109	15.8791	10.0365	11.2087	60.0129
H376.IX.51	8 yrs	Post-Natal	M	DFC	Dorsolateral Prefrontal Cortex	Cerebral Cortex	58.207	235.401	0.247267	0.114255	8.75236	43.3778	9.24227	13.0461	5.41729	39.952	0.070836	2.27617	19.6311	15.1727	40.6472	0.134369	15.7041	29.1505	0.784105	0	0.612081	0.018004	0.152765	0.01195	14.7692	20.5417	13.0473	9.84887	2.95639	25.8754
H376.IX.52	8 yrs	Post-Natal	M	DFC	Dorsolateral Prefrontal Cortex	Cerebral Cortex	64.2006	282.621	0.227161	0.0597011	16.7501	70.9608	7.42585	14.604	10.4077	45.5014	0.269326	1.91398	17.5935	16.1731	58.3925	0.132885	7.72763	28.9831	1.12233	0.106584	0.876862	0.191234	0.171902	0.06668	17.3189	25.2898	9.61294	11.9789	2.84383	47.6345
H376.IX.51	8 yrs	Post-Natal	M	ITC	Inferolateral Temporal Cortex	Cerebral Cortex	53.8911	269.828	0.199724	0.135969	7.35462	63.0524	14.6246	10.6665	8.1158	48.5947	0.137971	1.84892	28.6099	13.1918	24.2632	0.302733	29.1435	25.9685	0.584343	0	0.578775	0	0.144714	0	10.935	22.662	9.14892	11.1453	2.10973	15.5162
H376.IX.52	8 yrs	Post-Natal	M	ITC	Inferolateral Temporal Cortex	Cerebral Cortex	90.5721	404.989	0.223641	0.16274	6.14477	106.689	14.7241	19.5701	18.0753	62.4934	0.133756	2.48405	42.7572	23.309	34.9015	0.323645	27.7313	48.5453	1.46232	0	1.76148	0	0	0.027306	23.6915	36.5922	15.0116	15.2769	8.85892	54.436
H376.IX.51	8 yrs	Post-Natal	M	OFC	Orbital frontal cortex	Cerebral Cortex	63.9364	285.05	0.224299	0.0974468	10.262	56.6364	10.2943	13.4248	7.02972	44.5924	0.085243	2.20119	24.865	17.3969	56.6437	0.205199	18.3803	30.8355	1.5728	0.019755	0.72943	0.033729	0.103232	0	16.6908	23.6561	13.2535	10.3359	2.74499	28.1691
H376.IX.51	8 yrs	Post-Natal	M	STC	Posterior superior temporal cortex	Cerebral Cortex	57.1529	328.456	0.174005	0.0572936	17.454	89.6787	13.3432	11.0831	9.45409	53.3512	0.201223	1.73117	31.1718	15.9568	45.1661	0.090287	22.9648	33.0001	0.865803	0.001356	0.382268	0.014307	0	0	11.3809	24.2937	9.65467	11.8236	1.35636	23.6738
H376.IX.52	8 yrs	Post-Natal	M	STC	Posterior superior temporal cortex	Cerebral Cortex	87.6818	385.321	0.227555	0.0467774	21.3779	81.2335	10.6648	26.2468	13.119	47.6444	0.210653	3.86248	33.2871	22.2919	96.7046	0.170537	8.22386	38.2952	1.21057	0	2.15572	0	0	0	27.5843	32.7819	13.194	14.1216	3.97016	84.8735
H376.IX.51	8 yrs	Post-Natal	M	IPC	Posteroventral Parietal Cortex	Cerebral Cortex	57.0989	305.999	0.186599	0.0704294	14.1986	80.7527	14.055	8.63969	8.89765	38.4367	0.112562	1.37622	33.9144	13.0077	50.1159	0.038131	21.8543	33.7541	0.682725	0	0.345052	0.016156	0	0	9.93927	24.1387	9.80912	13.2118	1.64926	23.4173
H376.IX.52	8 yrs	Post-Natal	M	IPC	Posteroventral Parietal Cortex	Cerebral Cortex	82.4552	306.483	0.269037	0.273109	3.66154	65.8887	9.57325	20.5637	9.55696	46.0782	0.077012	3.50569	31.1295	18.3622	49.1498	0.240755	14.4584	34.2893	1.98994	0	1.54717	0	0.072236	0	26.1526	29.8261	14.7228	11.7536	13.6138	49.8475
H376.IX.51	8 yrs	Post-Natal	M	M1C	Primary motor cortex	Cerebral Cortex	54.5052	277.761	0.19623	0.118737	8.42195	78.2486	7.07407	12.7459	7.60807	37.1476	0.067668	0.982698	24.5214	13.4034	49.7398	0.046078	10.8167	34.1117	0.721436	0.040869	0.435332	0.016734	0	0.033322	10.6194	23.4803	9.48467	10.9209	2.61681	22.0387
H376.IX.51	8 yrs	Post-Natal	M	S1C	Primary somatosensory cortex	Cerebral Cortex	52.3968	308.853	0.169649	0.0854203	11.7068	95.119	9.57768	10.5503	8.34715	31.9239	0.364445	0.973644	31.8489	13.6254	53.2627	0.038159	14.9544	37.6899	0.229541	0.022334	0.276436	0	0.025477	0.024073	8.00023	24.0877	10.2777	10.0312	1.88723	22.0934
H376.IX.51	8 yrs	Post-Natal	M	V1C	Primary visual cortex	Cerebral Cortex	53.4484	420.864	0.126997	0.0535657	18.6687	146.739	9.77989	5.19524	11.8693	16.6579	0.162503	1.8699	49.1446	12.1595	92.2501	0.038007	17.2558	56.6203	0.79415	0	0.317077	0	0	0.010713	6.79909	24.0636	12.2532	10.3324	1.97353	36.8432
H376.IX.52	8 yrs	Post-Natal	M	V1C	Primary visual cortex	Cerebral Cortex	75.1636	447.637	0.167912	0.0631208	15.8426	127.378	7.61281	11.0149	15.201	14.6378	0.168516	1.66646	48.4639	14.49	121.044	0.01264	3.84204	78.9655	2.37495	0	0.68151	0	0.083318	0	19.3721	29.351	11.277	15.1635	6.32247	100.165
H376.IX.51	8 yrs	Post-Natal	M	VFC	Ventrolateral prefrontal cortex	Cerebral Cortex	49.9374	253.141	0.197271	0.0732959	13.6433	57.8659	10.9717	9.78719	6.16651	43.0123	0.230209	1.59859	21.6573	13.399	43.1724	0.114348	16.616	27.2196	0.800938	0	0.475816	0	0.025848	0.027617	12.0375	17.4324	10.7348	9.73281	1.61515	22.0361
H376.IX.52	8 yrs	Post-Natal	M	VFC	Ventrolateral prefrontal cortex	Cerebral Cortex	81.2363	456.466	0.177968	0.0827632	12.0827	117.32	8.92359	23.9259	14.3427	71.8215	0.071123	2.46333	33.5285	21.254	105.94	0.149258	10.5238	42.8129	1.63562	0.064901	1.67925	0	0	0.009539	24.8802	31.112	12.9431	12.301	5.83254	70.4727
H376.IX.50	11 yrs	Post-Natal	F	MFC	Anterior cingulate cortex	Cerebral Cortex	88.914	299.472	0.296903	0.152607	6.55276	52.3646	8.13185	21.7003	7.20971	51.8908	0.256614	1.57406	21.267	22.868	62.2616	0.230594	7.4942	37.9341	0.969293	0	3.2362	0	0.064358	0.018792	26.4421	32.0272	17.7554	12.6893	8.37531	54.8814
H376.IX.50	11 yrs	Post-Natal	F	A1C	Auditory Primary Cx	Cerebral Cortex	98.9943	329.017	0.300879	0.185797	5.38222	77.8191	9.99972	18.3791	11.0202	40.5346	0.216129	2.01114	36.7459	25.7578	44.0705	0.13394	11.9774	48.269	0.814058	0	1.23023	0	0.03823	0	22.3204	40.211	22.312	14.1508	9.96544	53.6361
H376.IX.50	11 yrs	Post-Natal	F	DFC	Dorsolateral Prefrontal Cortex	Cerebral Cortex	81.4443	341.701	0.23835	0.0700235	14.2809	63.846	8.79018	20.6539	7.85262	45.9935	0.094054	1.79771	23.5537	23.6676	94.1033	0.089224	8.33534	40.8215	1.14172	0.010911	0.906105	0.013343	0.02992	0	21.3486	29.8668	15.9514	14.2776	4.89467	69.9004
H376.IX.50	11 yrs	Post-Natal	F	ITC	Inferolateral Temporal Cortex	Cerebral Cortex	87.999	387.182	0.227281	0.174234	5.73941	89.7851	17.7949	14.1796	13.8776	88.6912	0.303957	1.29817	25.762	28.18	22.6879	0.544387	26.0826	55.6219	0.66456	0	1.7076	0	0	0	20.5763	38.0044	13.6626	15.7558	5.05994	29.0411
H376.IX.50	11 yrs	Post-Natal	F	OFC	Orbital frontal cortex	Cerebral Cortex	78.214	273.914	0.285543	0.342064	2.92343	59.4264	8.47314	14.808	7.31427	39.1318	0.091584	1.32216	24.757	20.7092	50.3735	0.082323	10.1698	35.2648	0.815913	0	1.17384	0	0	0	18.1689	30.2055	16.906	12.9336	14.6878	42.9388
H376.IX.50	11 yrs	Post-Natal	F	STC	Posterior superior temporal cortex	Cerebral Cortex	73.1225	324.761	0.225158	0.160041	6.2484	70.4219	11.2137	12.2921	9.76931	62.5545	0.224908	1.50502	25.0117	20.6005	52.9474	0.148653	18.8343	37.4405	0.933271	0	0.827469	0	0.036123	0	16.2488	30.4191	12.4897	13.9649	6.26877	39.1698
H376.IX.50	11 yrs	Post-Natal	F	IPC	Posteroventral Parietal Cortex	Cerebral Cortex	82.5235	317.78	0.259687	0.183469	5.4505	73.3599	8.64404	17.4705	9.93256	32.0159	0.134512	1.34921	27.5525	23.23	67.4637	0.116615	7.58717	46.8653	0.827629	0.014689	1.00958	0.031564	0.120446	0.054287	18.8294	32.7255	15.7381	15.2304	10.1789	55.4798
H376.IX.50	11 yrs	Post-Natal	F	M1C	Primary motor cortex	Cerebral Cortex	71.5173	280.467	0.254994	0.214174	4.6691	54.8925	5.92304	18.9441	5.68107	36.5473	0.126187	1.09399	19.8364	20.3527	73.9812	0.056158	3.75994	37.1012	1.12457	0	0.990544	0.014276	0.032014	0.009476	20.5876	23.6989	16.0349	11.1958	12.0155	56.1016
H376.IX.50	11 yrs	Post-Natal	F	S1C	Primary somatosensory cortex	Cerebral Cortex	89.4651	336.097	0.266189	0.255832	3.90881	77.4216	9.21955	20.4841	10.0283	53.7655	0.105219	1.61126	30.2255	25.0354	52.1609	0.114966	7.51449	46.1626	0.760197	0	1.44839	0	0.038552	0	21.5806	35.9301	17.2351	14.7193	12.0217	46.9906
H376.IX.50	11 yrs	Post-Natal	F	V1C	Primary visual cortex	Cerebral Cortex	64.6344	286.429	0.225656	0.18006	5.55371	62.1251	5.03579	8.10915	5.57428	15.7381	0.336804	1.02915	26.2166	14.6846	94.3134	0.070026	3.76884	47.9895	0.960346	0.010409	0.397018	0.05074	0.0108	0.008334	13.6807	22.8122	17.6597	10.4818	12.0991	67.1948
H376.IX.50	11 yrs	Post-Natal	F	VFC	Ventrolateral prefrontal cortex	Cerebral Cortex	74.294	325.436	0.228291	0.103458	9.66577	65.3645	8.9611	16.7533	7.31002	48.6284	0.086748	1.44378	23.6051	21.9376	79.8142	0.101172	11.0732	38.2179	0.99452	0.014035	1.09167	0	0.038485	0	20.0085	26.3461	15.5477	12.3918	5.99875	57.9825
H376.X.51	13 yrs	Post-Natal	F	MFC	Anterior cingulate cortex	Cerebral Cortex	79.4181	205.276	0.386884	0.216948	4.60941	28.038	8.49456	13.8485	3.73833	35.3917	0.083213	2.04998	14.4576	14.3274	46.2306	0.415326	12.0547	20.1406	0.71127	0	5.28373	0	0	0.010927	22.8136	29.1582	18.5347	8.91152	8.71361	40.1646
H376.X.51	13 yrs	Post-Natal	F	A1C	Auditory Primary Cx	Cerebral Cortex	82.0273	245.175	0.334566	0.161155	6.20519	46.4567	8.45712	11.9757	5.51008	22.6116	0.147361	1.87242	26.7676	17.3335	55.2337	0.177479	12.8114	34.2068	0.828536	0	0.785259	0	0	0	18.3786	33.6831	19.5899	10.3757	8.31495	51.5958
H376.X.51	13 yrs	Post-Natal	F	DFC	Dorsolateral Prefrontal Cortex	Cerebral Cortex	84.7683	285.389	0.297028	0.0767441	13.0303	48.4303	8.88103	13.8619	5.91354	29.5689	0.1942	2.32608	26.9045	17.4917	85.8362	0.090123	12.1928	31.577	1.16978	0.010417	0.911608	0	0.028564	0	20.2619	35.6325	18.6848	10.1891	5.30815	69.1669
H376.X.51	13 yrs	Post-Natal	F	ITC	Inferolateral Temporal Cortex	Cerebral Cortex	74.6465	234.156	0.318789	0.0922609	10.8388	33.5629	5.6008	19.744	3.38671	32.7258	0.114276	2.07271	15.8525	17.7818	66.1285	0.413808	6.83514	26.5388	1.34354	0	1.92681	0	0.128218	0	22.7498	23.5063	20.0168	8.37351	5.64627	61.1989
H376.X.51	13 yrs	Post-Natal	F	OFC	Orbital frontal cortex	Cerebral Cortex	76.9039	250.447	0.307066	0.0864783	11.5636	35.1589	7.23848	13.7853	4.14597	28.7703	0.10111	2.07631	19.7396	16.8267	84.8603	0.144277	9.69077	25.7153	0.996581	0	1.17226	0	0.025339	0	19.2001	30.4906	18.2644	8.94894	5.48561	63.4334
H376.X.51	13 yrs	Post-Natal	F	STC	Posterior superior temporal cortex	Cerebral Cortex	84.154	240.337	0.35015	0.0516258	19.3701	33.3104	6.53101	17.7612	3.05498	29.1938	0.122941	1.58518	16.4341	18.7874	74.5694	0.311787	7.72832	28.7463	0.723094	0	1.41391	0	0.03957	0.023266	24.6541	28.4762	21.4114	9.61223	3.33924	64.6815
H376.X.51	13 yrs	Post-Natal	F	IPC	Posteroventral Parietal Cortex	Cerebral Cortex	68.8079	247.668	0.277823	0.085751	11.6617	36.6183	6.2523	13.344	4.1909	23.1908	0.046372	1.90065	19.1168	14.4741	90.1331	0.160419	8.25844	27.5546	1.11276	0	1.28697	0	0.027781	0	17.8829	26.134	17.2711	7.51992	5.87707	68.5364
H376.X.51	13 yrs	Post-Natal	F	M1C	Primary motor cortex	Cerebral Cortex	91.9127	281.071	0.327009	0.103088	9.70042	54.1096	8.40891	15.9808	5.72383	28.441	0.131794	2.49306	27.4779	18.6726	68.6586	0.176043	8.68257	40.0186	1.08109	0	0.923585	0	0.08048	0.010476	22.4078	37.3276	22.0005	10.1768	6.77189	65.6902
H376.X.51	13 yrs	Post-Natal	F	S1C	Primary somatosensory cortex	Cerebral Cortex	80.6464	281.448	0.286541	0.0877489	11.3961	49.8436	8.36708	13.8189	4.78665	17.5685	0.094251	1.79832	25.7754	16.4307	91.9535	0.140152	9.75337	39.0792	1.23534	0	0.792517	0	0	0.01075	18.2836	33.0734	19.1506	10.1388	5.84122	66.5675
H376.X.51	13 yrs	Post-Natal	F	V1C	Primary visual cortex	Cerebral Cortex	58.6947	177.773	0.330166	0.263992	3.788	30.245	5.82386	7.41999	2.68404	11.6168	0.148045	1.5514	15.5252	10.5623	58.7091	0.120062	9.37486	23.1202	0.361484	0	0.438628	0	0.072593	0	12.0544	20.9774	16.5301	9.13282	10.289	38.9749
H376.X.51	13 yrs	Post-Natal	F	VFC	Ventrolateral prefrontal cortex	Cerebral Cortex	92.278	248.644	0.371125	0.168891	5.92097	43.9228	7.9586	16.2782	4.56728	28.077	0.104883	1.67184	23.7475	19.1016	58.3543	0.140083	10.0659	32.4568	0.989341	0.026312	1.11818	0.016197	0.036321	0.010606	21.9859	35.8171	22.7035	11.7715	8.87926	52.5738
H376.X.50	15 yrs	Post-Natal	M	ITC	Inferolateral Temporal Cortex	Cerebral Cortex	122.29	361.077	0.338683	0.184327	5.42514	73.4485	12.2965	22.4446	11.4053	52.4678	0.290657	4.37161	46.0254	31.8768	42.0552	0.491015	14.4725	45.2186	1.99997	0	2.10426	0.015866	0.071157	0.021062	29.35	50.62	26.8427	15.4777	8.48443	46.0292
H376.X.50	15 yrs	Post-Natal	M	STC	Posterior superior temporal cortex	Cerebral Cortex	124.13	412.638	0.300821	0.227269	4.40008	105.542	12.8769	17.2375	13.4171	48.5753	0.422062	3.89861	56.428	32.497	42.8518	0.235238	11.5289	63.7266	2.04325	0	1.2848	0	0.056098	0.016604	25.9944	52.8063	27.6006	17.7288	9.50268	41.8125
H376.X.50	15 yrs	Post-Natal	M	IPC	Posteroventral Parietal Cortex	Cerebral Cortex	133.119	391.203	0.340281	0.230286	4.34242	95.08	11.3071	18.5532	12.8059	37.9923	0.188012	4.09795	57.1659	29.7644	50.4842	0.120123	10.1619	60.8629	1.46612	0	1.08392	0	0.053118	0.015723	26.8077	56.1802	31.9112	18.2197	12.2317	53.1151
H376.X.53	18 yrs	Post-Natal	M	MFC	Anterior cingulate cortex	Cerebral Cortex	20.3548	61.7202	0.329792	0.858762	1.16447	5.07601	8.58821	1.96121	1.1429	7.021	0.074208	1.63045	2.51506	2.06054	14.0853	0.260656	13.8435	2.35664	0.024247	0	1.08019	0	0	0	4.79107	8.60564	4.38924	2.56888	4.5817	5.33523
H376.X.53	18 yrs	Post-Natal	M	A1C	Auditory Primary Cx	Cerebral Cortex	20.8562	49.3828	0.422338	1.54515	0.647187	5.56922	6.40525	1.51151	0.854014	2.52549	0.027952	1.72988	2.68514	2.46308	10.2106	0.196533	11.6238	2.86967	0.187124	0	0.523481	0	0	0	3.39916	8.41903	5.71859	3.31945	9.00207	5.82602
H376.X.53	18 yrs	Post-Natal	M	DFC	Dorsolateral Prefrontal Cortex	Cerebral Cortex	60.0155	208.245	0.288197	0.158702	6.30112	33.1963	17.0278	7.67232	4.06283	19.4864	0.103095	3.56593	17.784	10.6852	44.9349	0.123688	25.4935	22.7436	0.456347	0.01118	0.897664	0	0	0	12.4477	24.4117	14.7972	8.3588	5.31951	33.5189
H376.X.53	18 yrs	Post-Natal	M	ITC	Inferolateral Temporal Cortex	Cerebral Cortex	32.0823	100.285	0.319912	0.63936	1.56406	12.4342	10.46	3.16399	1.9536	7.11614	0.040097	1.82518	6.47792	4.32471	25.6701	0.107043	18.6974	7.28159	0.133704	0.015895	0.582993	0	0	0	6.48918	12.7995	7.50657	5.28702	8.68741	13.5877
H376.X.53	18 yrs	Post-Natal	M	OFC	Orbital frontal cortex	Cerebral Cortex	40.7008	142.809	0.285002	0.178424	5.60461	21.6297	8.55751	5.14574	2.10922	14.1329	0.04993	2.11671	8.31665	6.71387	49.0229	0.071061	12.3755	11.2396	0.232855	0	1.09502	0	0	0	9.43275	14.2282	11.1761	5.86377	4.49993	25.2203
H376.X.53	18 yrs	Post-Natal	M	STC	Posterior superior temporal cortex	Cerebral Cortex	16.6794	49.8231	0.334773	0.542683	1.8427	4.62749	6.15089	2.28884	0.557524	2.07809	0.025424	1.08668	2.05894	2.12842	15.5658	0.178068	9.6722	2.61182	0.200817	0	0.59204	0	0	0	3.53208	6.57185	4.22774	2.34777	3.9463	7.27184
H376.X.53	18 yrs	Post-Natal	M	IPC	Posteroventral Parietal Cortex	Cerebral Cortex	31.6526	100.945	0.313562	0.154422	6.47576	11.361	8.56735	4.95381	1.59727	6.52191	0.037142	2.27555	5.15362	5.1662	35.1605	0.180458	13.0987	6.08246	0.090119	0	0.583347	0.01837	0.073482	0.023892	8.29976	11.3071	7.26489	4.7808	3.09874	20.0667
H376.X.53	18 yrs	Post-Natal	M	M1C	Primary motor cortex	Cerebral Cortex	19.5797	52.7234	0.371367	0.91038	1.09844	6.12251	4.93944	2.06873	0.795207	4.13755	0	1.49078	2.24511	2.32875	17.2132	0.135307	7.55382	3.20098	0.071648	0.035162	0.31547	0.021499	0.04821	0	3.84666	6.89512	5.59728	3.24065	7.84945	8.62217
H376.X.53	18 yrs	Post-Natal	M	S1C	Primary somatosensory cortex	Cerebral Cortex	20.2341	61.2961	0.330104	0.589707	1.69576	7.91203	3.86583	2.43198	0.46731	3.1353	0.050259	1.07046	2.53735	2.66002	26.9287	0.141781	5.6848	3.68963	0.230308	0	0.438116	0.01779	0.034429	0	4.03578	6.29558	6.60368	3.29906	6.24962	10.5978
H376.X.53	18 yrs	Post-Natal	M	V1C	Primary visual cortex	Cerebral Cortex	26.3149	85.7997	0.306701	0.70213	1.42424	7.99347	12.3013	1.97434	1.27516	3.2206	0.118135	2.12782	4.9708	2.90478	18.2755	0.252717	25.3246	4.16129	0.267941	0	0.524388	0.019476	0.08735	0	4.67522	12.1851	5.95913	3.49537	6.70505	9.54959
H376.X.53	18 yrs	Post-Natal	M	VFC	Ventrolateral prefrontal cortex	Cerebral Cortex	43.1127	142.582	0.302371	0.191253	5.22867	19.7917	10.9541	4.64224	2.33753	11.0109	0.05936	1.61155	9.98384	6.4335	46.4903	0.226653	16.7079	11.4303	0.145597	0	0.756487	0	0	0	8.87649	17.0515	11.0167	6.16793	5.06071	26.4608
H376.X.52	19 yrs	Post-Natal	F	MFC	Anterior cingulate cortex	Cerebral Cortex	117.95	339.595	0.347326	0.08475	11.7994	60.1775	8.28652	31.7281	5.76333	54.5851	0.210892	2.35138	25.9744	24.6116	65.1361	0.65704	7.03133	42.1764	1.44395	0.012162	9.38642	0.014872	0.033349	0.014604	36.7156	42.6503	28.3492	10.2351	5.39865	63.7009
H376.X.52	19 yrs	Post-Natal	F	A1C	Auditory Primary Cx	Cerebral Cortex	95.9127	378.121	0.253656	0.166382	6.01027	108.782	6.19313	14.7106	7.33885	27.6547	0.283447	1.03412	37.3355	21.5565	75.3484	0.102612	4.69825	71.4813	1.27087	0	0.331463	0	0	0	20.5162	35.275	26.9512	13.1704	11.3206	68.0396
H376.X.52	19 yrs	Post-Natal	F	DFC	Dorsolateral Prefrontal Cortex	Cerebral Cortex	94.0161	303.391	0.309884	0.0630261	15.8664	51.6598	6.37806	23.6137	4.29837	36.1849	0.107134	2.37713	21.3117	20.2698	90.5189	0.228117	5.05025	38.9296	1.15665	0	1.22408	0	0.072029	0.010587	26.6895	32.2779	24.7796	10.269	5.22697	82.9334
H376.X.52	19 yrs	Post-Natal	F	ITC	Inferolateral Temporal Cortex	Cerebral Cortex	76.6317	249.769	0.306811	0.096671	10.3444	37.5909	5.08066	21.5156	3.62486	35.9442	0.153209	1.45218	12.7942	16.8593	80.1591	0.357777	5.33798	26.2879	0.897667	0	1.59332	0	0.109009	0.010804	23.822	24.8938	19.805	8.1108	6.81884	70.5365
H376.X.52	19 yrs	Post-Natal	F	OFC	Orbital frontal cortex	Cerebral Cortex	100.264	304.836	0.328913	0.0942798	10.6067	58.3725	7.62709	25.2209	5.02449	34.5238	0.140829	1.95477	24.3287	22.8816	75.5007	0.192812	6.77081	39.481	1.1858	0	1.59586	0	0.034451	0	27.8153	35.6487	25.0528	11.7477	6.61008	70.1113
H376.X.52	19 yrs	Post-Natal	F	STC	Posterior superior temporal cortex	Cerebral Cortex	102.444	357.025	0.286939	0.066219	15.1014	67.0325	6.43919	22.4002	6.54609	33.141	0.172988	2.65632	31.0257	22.8912	107.522	0.241143	5.21525	48.8575	1.79312	0	0.988188	0	0.102451	0	25.5844	38.979	27.3386	10.5424	6.05601	91.4542
H376.X.52	19 yrs	Post-Natal	F	IPC	Posteroventral Parietal Cortex	Cerebral Cortex	116.876	365.949	0.319378	0.0862649	11.5922	84.8726	8.91621	22.0361	8.77899	31.3301	0.259218	2.30001	38.345	25.9395	73.3886	0.172909	7.05433	60.372	1.23564	0.015367	0.893381	0	0.039471	0	28.5026	45.2608	28.9511	14.1617	6.45459	74.823
H376.X.52	19 yrs	Post-Natal	F	M1C	Primary motor cortex	Cerebral Cortex	79.4808	263.312	0.30185	0.116654	8.57233	51.7643	3.82626	19.2587	3.30176	22.8008	0.195233	1.08364	16.5746	16.1887	89.0207	0.040638	2.14136	35.3805	0.960351	0	0.736897	0	0.038089	0	21.9549	24.5886	23.833	9.10432	8.69958	74.5757
H376.X.52	19 yrs	Post-Natal	F	S1C	Primary somatosensory cortex	Cerebral Cortex	101.16	336.401	0.300712	0.12936	7.73039	78.7703	6.31421	18.7838	5.45133	20.7947	0.319275	1.54463	31.188	20.3905	87.9216	0.071975	4.61711	58.4862	1.19853	0	0.511156	0	0.037301	0	23.3772	36.5186	29.2295	12.0344	9.54549	73.7903
H376.X.52	19 yrs	Post-Natal	F	V1C	Primary visual cortex	Cerebral Cortex	72.046	436.265	0.165143	0.0443056	22.5705	87.8899	4.48899	9.58183	5.33508	13.4728	0.308787	0.749599	33.0281	14.9825	197.957	0.108245	1.35245	65.4401	1.38035	0	0.142451	0.004128	0.032617	0.009654	14.5609	25.8838	22.2959	9.30541	4.99843	112.817
H376.X.52	19 yrs	Post-Natal	F	VFC	Ventrolateral prefrontal cortex	Cerebral Cortex	72.8631	294.674	0.247267	0.0965494	10.3574	50.5276	4.19028	16.8984	3.50389	28.8306	0.11406	1.10563	17.4275	16.3496	115.988	0.168261	3.79143	33.9545	1.16886	0	0.644961	0	0	0.01015	19.0474	24.0038	21.3118	8.5001	7.55603	78.2607
H376.XI.60	21 yrs	Post-Natal	F	MFC	Anterior cingulate cortex	Cerebral Cortex	100.041	339.902	0.294323	0.190215	5.2572	55.0453	11.7881	26.4823	9.84678	64.9782	0.109279	5.97429	30.3581	21.1547	50.534	0.323181	11.4691	41.8097	2.15089	0	7.85347	0	0	0.024811	31.8291	38.0745	20.8809	9.25671	11.5073	60.496
H376.XI.60	21 yrs	Post-Natal	F	A1C	Auditory Primary Cx	Cerebral Cortex	106.887	479.701	0.222821	0.0965771	10.3544	121.859	13.3804	18.7613	17.8192	34.4115	0.21331	4.97444	64.5775	28.624	80.2445	0.146245	8.50462	83.2509	2.13104	0	0.80334	0	0	0	24.8439	45.2378	19.6375	17.168	8.45463	87.5428
H376.XI.60	21 yrs	Post-Natal	F	DFC	Dorsolateral Prefrontal Cortex	Cerebral Cortex	100.854	339.275	0.297264	0.186968	5.3485	68.3523	9.59918	23.7916	9.41554	42.7749	0.032566	5.36092	40.3373	24.0733	50.6467	0.150606	11.9242	49.9021	1.35896	0	1.33966	0	0.215253	0	28.653	41.1594	20.0427	10.9994	12.027	64.3265
H376.XI.60	21 yrs	Post-Natal	F	ITC	Inferolateral Temporal Cortex	Cerebral Cortex	122.188	451.001	0.270927	0.0959126	10.4262	86.2547	21.3886	29.2984	15.1315	69.4738	0.116724	7.34133	45.5977	32.5436	50.36	0.575486	17.7684	68.9262	2.15563	0	4.06218	0	0	0.006394	34.6202	49.1806	21.9903	16.3973	6.01685	62.7326
H376.XI.60	21 yrs	Post-Natal	F	OFC	Orbital frontal cortex	Cerebral Cortex	106.025	413.798	0.256224	0.129838	7.70193	94.0012	17.6623	19.2273	15.1286	38.4967	0.060934	5.43276	55.1976	26.1942	61.347	0.09953	18.3395	59.4032	2.02356	0	1.18363	0	0	0	24.9919	45.7855	18.8344	16.413	8.69161	66.9422
H376.XI.60	21 yrs	Post-Natal	F	STC	Posterior superior temporal cortex	Cerebral Cortex	102.689	360.784	0.284627	0.140893	7.09756	70.1314	11.4047	19.6258	10.7893	38.4583	0.163577	6.03545	43.9209	23.6789	66.6214	0.170635	9.43005	56.857	2.31697	0	1.17175	0	0	0.008262	27.468	42.5709	20.1213	12.529	11.0783	78.6289
H376.XI.60	21 yrs	Post-Natal	F	IPC	Posteroventral Parietal Cortex	Cerebral Cortex	101.105	404.102	0.250197	0.262258	3.81304	96.8758	11.2143	17.7617	16.7952	32.3803	0.171239	5.84723	60.5905	24.3814	54.5445	0.166309	12.2942	68.3783	2.07818	0	0.62312	0	0	0	22.8831	43.447	20.9138	13.8612	18.1551	69.2259
H376.XI.60	21 yrs	Post-Natal	F	M1C	Primary motor cortex	Cerebral Cortex	95.0504	386.755	0.245764	0.167531	5.96906	94.3168	7.6448	18.3316	12.9498	21.1842	0.279142	4.62599	53.9975	19.9614	79.0534	0.028536	3.25376	68.5347	1.90559	0	0.68027	0	0	0.007917	21.8359	37.9201	21.8587	13.4358	16.1387	96.333
H376.XI.60	21 yrs	Post-Natal	F	S1C	Primary somatosensory cortex	Cerebral Cortex	97.5714	426.209	0.228928	0.141996	7.04245	103.132	10.2736	16.6836	14.3785	25.4052	0.202469	5.32885	63.4363	22.8661	73.5473	0.053	6.65672	81.1487	2.49746	0.008581	0.515411	0	0.075365	0	22.3181	39.5131	22.6553	13.0849	12.1057	85.254
H376.XI.60	21 yrs	Post-Natal	F	V1C	Primary visual cortex	Cerebral Cortex	87.9752	446.128	0.197197	0.126647	7.89597	112.792	9.18493	12.0319	11.6785	21.5494	0.30956	3.72485	62.7573	20.2229	88.6346	0.090242	5.18943	94.0478	3.54634	0.009909	0.346704	0.012118	0	0	19.6889	34.4797	21.4473	12.3593	11.0024	86.8747
H376.XI.60	21 yrs	Post-Natal	F	VFC	Ventrolateral prefrontal cortex	Cerebral Cortex	108.485	402.497	0.269531	0.173947	5.74888	87.5707	11.5978	24.0453	13.8971	39.2113	0.044998	6.95749	53.5638	23.5545	63.1938	0.049192	8.30237	65.6557	2.64418	0	2.09883	0.078425	0	0.031233	27.7317	44.7431	22.7712	13.2391	12.5873	72.3627
H376.XI.50	23 yrs	Post-Natal	M	MFC	Anterior cingulate cortex	Cerebral Cortex	79.2972	229.589	0.345387	0.264057	3.78706	39.0621	10.1281	10.7851	5.44477	19.1504	0.125847	5.11259	22.6233	14.3978	54.7345	0.086044	14.3169	31.5237	0.923359	0	1.14202	0	0.03279	0	19.4223	31.3442	18.486	10.0446	12.8271	48.577
H376.XI.50	23 yrs	Post-Natal	M	A1C	Auditory Primary Cx	Cerebral Cortex	70.9576	200.877	0.353239	0.458704	2.18006	37.0828	9.2593	5.58375	4.67777	13.7821	0.136962	3.14893	21.7693	10.8032	48.334	0.223353	17.4453	26.7935	0.884159	0	0.952508	0	0	0	15.2302	29.6029	16.3279	9.79664	17.2076	37.5135
H376.XI.50	23 yrs	Post-Natal	M	ITC	Inferolateral Temporal Cortex	Cerebral Cortex	70.3184	209.774	0.335209	0.279203	3.58162	29.5179	14.1734	11.5734	5.74767	25.0674	0.637728	8.38	18.3182	13.3845	35.1884	0.271871	22.9201	22.0487	0.518419	0	1.96066	0	0.066066	0	21.0497	26.7116	12.9708	9.58619	10.1001	36.1747
H376.XI.50	23 yrs	Post-Natal	M	OFC	Orbital frontal cortex	Cerebral Cortex	70.056	199.729	0.350755	0.348011	2.87347	32.9461	10.0787	9.28518	4.01401	17.5519	0.045425	4.3477	19.6279	11.8113	47.2759	0.147878	14.3424	26.1175	0.74852	0	1.38877	0	0	0	16.9153	27.1862	16.5393	9.41522	13.9384	40.0517
H376.XI.50	23 yrs	Post-Natal	M	STC	Posterior superior temporal cortex	Cerebral Cortex	67.0696	203.94	0.32887	0.413591	2.41785	34.1526	9.41278	8.49587	4.03952	20.0395	0.101385	4.59138	19.7599	11.5786	46.6279	0.177104	16.2851	26.5802	0.639137	0	1.42664	0	0.03219	0	17.3096	25.2165	16.5399	8.0037	15.7016	37.9641
H376.XI.50	23 yrs	Post-Natal	M	IPC	Posteroventral Parietal Cortex	Cerebral Cortex	76.5783	252.649	0.303101	0.306717	3.26033	51.3189	10.5065	7.87416	5.91214	14.0032	0.108787	3.89165	28.3946	12.8242	55.3136	0.199784	18.3924	42.0935	0.628928	0	1.15747	0	0.029274	0	16.2279	30.6618	18.9311	10.7575	15.0861	49.1855
H376.XI.50	23 yrs	Post-Natal	M	M1C	Primary motor cortex	Cerebral Cortex	66.1177	200.473	0.329809	0.209838	4.76559	28.4471	9.21771	8.79311	3.76436	17.0325	0.159292	3.9584	17.2719	9.99362	62.1105	0.075604	14.7822	23.2248	0.43258	0	1.2088	0	0	0	16.2937	25.6033	15.9258	8.29496	9.67943	46.1282
H376.XI.50	23 yrs	Post-Natal	M	S1C	Primary somatosensory cortex	Cerebral Cortex	80.043	216.863	0.369094	0.318149	3.14318	39.1375	10.2608	9.85956	4.80686	19.4462	0.140022	3.28324	21.9661	12.7074	46.6027	0.10684	14.8628	31.5929	0.781692	0	1.26723	0	0.032056	0.009488	17.7001	32.9148	19.1842	10.2439	14.2321	44.7341
H376.XI.50	23 yrs	Post-Natal	M	VFC	Ventrolateral prefrontal cortex	Cerebral Cortex	75.095	224.248	0.334875	0.233875	4.27579	38.125	8.71486	9.97868	4.57681	20.2332	0.077219	3.53822	20.9139	12.8643	58.2865	0.172674	14.8892	30.0058	0.711396	0	1.1315	0.028333	0	0	19.6666	27.7909	17.3751	10.2624	11.2439	48.0767
H376.XI.52	30 yrs	Post-Natal	F	MFC	Anterior cingulate cortex	Cerebral Cortex	96.9355	328.576	0.295017	0.0377048	26.5218	36.8295	4.86135	33.3729	2.91731	63.5631	0.192026	1.94109	13.6755	19.3038	97.5397	0.863751	2.62785	33.949	1.08117	0.025802	15.8319	0	0	0	35.7049	31.1645	23.0787	6.98742	3.28836	87.2131
H376.XI.52	30 yrs	Post-Natal	F	A1C	Auditory Primary Cx	Cerebral Cortex	46.2109	306.031	0.151	0.0426484	23.4475	31.7021	1.90376	11.0942	1.25866	19.8902	0.053248	0.216263	7.66745	8.69676	196.789	0.152629	0.698382	24.9399	0.591543	0	0.269892	0.017637	0.078031	0.011548	13.3904	11.5859	15.8526	5.38204	3.98059	93.335
H376.XI.52	30 yrs	Post-Natal	F	DFC	Dorsolateral Prefrontal Cortex	Cerebral Cortex	96.2055	298.728	0.32205	0.0911601	10.9697	62.1321	6.14088	22.367	4.45689	34.4508	0.186352	1.58736	21.5065	19.7607	75.6804	0.16796	4.63389	43.8718	0.92419	0.02877	0.832904	0	0	0	24.4897	34.9153	25.7751	11.0254	6.61182	72.5298
H376.XI.52	30 yrs	Post-Natal	F	ITC	Inferolateral Temporal Cortex	Cerebral Cortex	99.9111	296.581	0.336876	0.0338769	29.5186	38.565	5.80105	28.3889	3.34857	45.1921	0.113375	1.54023	15.2172	21.3024	97.1019	0.344874	2.22494	34.1518	0.721602	0	2.51383	0	0.041349	0.012407	32.6027	33.1124	24.6854	9.51069	2.88241	85.0848
H376.XI.52	30 yrs	Post-Natal	F	OFC	Orbital frontal cortex	Cerebral Cortex	76.6029	318.4	0.240587	0.0316436	31.602	39.835	4.14075	20.3168	2.56541	30.8765	0.143885	1.21248	15.3346	16.6108	149.714	0.132897	2.49382	32.6349	0.985899	0	1.34432	0	0.058242	0	22.6118	24.8838	21.8476	7.25957	3.38409	106.944
H376.XI.52	30 yrs	Post-Natal	F	STC	Posterior superior temporal cortex	Cerebral Cortex	87.3661	352.002	0.248197	0.0480859	20.7961	64.4234	4.98208	17.5667	4.27592	27.5567	0.136564	1.263	24.691	18.3586	132.922	0.145999	1.97287	52.1465	1.05982	0.019457	0.437872	0	0.043868	0	21.8276	30.2566	25.7243	9.55756	4.8189	100.214
H376.XI.52	30 yrs	Post-Natal	F	IPC	Posteroventral Parietal Cortex	Cerebral Cortex	86.7188	325.961	0.26604	0.0287868	34.7382	48.0911	4.36318	21.126	3.30845	29.3032	0.136039	0.83481	17.4725	17.9749	137.506	0.185003	2.10141	41.9845	1.0237	0	0.550593	0	0	0	24.3646	29.0516	24.1384	9.16418	2.86478	99.5171
H376.XI.52	30 yrs	Post-Natal	F	M1C	Primary motor cortex	Cerebral Cortex	78.7918	319.631	0.246509	0.046859	21.3406	48.6895	3.35413	21.6538	3.0032	26.3236	0.184009	1.03818	18.5827	15.1024	137.235	0.084947	0.796434	42.1065	0.705373	0.013599	0.7579	0	0	0	22.0223	24.5498	24.2751	7.94465	4.71058	100.527
H376.XI.52	30 yrs	Post-Natal	F	S1C	Primary somatosensory cortex	Cerebral Cortex	76.9511	352.101	0.218548	0.0385738	25.9244	55.3106	3.85448	15.29	3.24234	19.7908	0.246789	0.643894	20.1111	15.396	170.821	0.143337	1.50529	44.8113	0.720246	0	0.186853	0.016573	0	0.011001	18.568	25.8707	23.4605	9.05198	4.27598	110.852
H376.XI.52	30 yrs	Post-Natal	F	V1C	Primary visual cortex	Cerebral Cortex	65.942	408.637	0.16137	0.0323293	30.9317	67.8889	3.64955	7.24168	3.4162	11.9876	0.383505	0.646578	27.8391	12.1431	222.583	0.064648	0.785144	48.8029	1.02321	0	0.100598	0	0.081467	0	12.9464	21.867	22.4223	8.70625	3.87771	119.944
H376.XI.52	30 yrs	Post-Natal	F	VFC	Ventrolateral prefrontal cortex	Cerebral Cortex	60.6739	257.394	0.235724	0.0696018	14.3674	33.9712	2.59226	17.4844	2.00047	26.266	0.119897	0.427185	8.87585	12.6005	124.913	0.144771	1.54762	24.7085	0.374512	0	1.36766	0	0	0	17.66	17.6147	18.6593	6.73991	5.45426	78.3638
H376.XI.53	36 yrs	Post-Natal	M	MFC	Anterior cingulate cortex	Cerebral Cortex	113.937	228.719	0.498154	0.0481766	20.757	31.6652	3.9285	16.5022	3.36554	34.8561	0.153211	3.93729	16.7652	15.5924	55.1445	0.868154	3.4507	30.8833	0.720087	0	10.8193	0	0.066886	0	35.5234	36.8612	32.2153	9.33719	2.84625	59.0795
H376.XI.53	36 yrs	Post-Natal	M	A1C	Auditory Primary Cx	Cerebral Cortex	108.645	258.157	0.42085	0.106151	9.42052	60.0787	5.4982	9.32187	6.2674	19.9318	0.25922	3.88433	34.5428	15.9139	48.777	0.303167	3.45737	47.6104	1.35358	0	0.819608	0	0.13744	0	20.1932	50.0186	27.9594	10.474	6.87878	64.8016
H376.XI.53	36 yrs	Post-Natal	M	DFC	Dorsolateral Prefrontal Cortex	Cerebral Cortex	128.399	383.171	0.335095	0.098127	10.1909	86.8966	9.89318	18.667	11.3496	25.826	0.120013	8.28912	53.6688	23.4416	65.1435	0.152228	5.91789	71.1622	1.84517	0	0.788804	0	0	0.009183	24.7914	58.4278	31.0455	14.1339	7.48704	76.2995
H376.XI.53	36 yrs	Post-Natal	M	ITC	Inferolateral Temporal Cortex	Cerebral Cortex	100.308	332.253	0.301904	0.0910252	10.986	63.1416	10.6719	19.6811	7.68918	40.8621	0.154376	3.57962	32.7333	19.9905	62.4686	0.298593	14.9005	52.8573	1.30882	0.01036	1.88433	0	0.003839	0.016817	27.4167	38.8459	22.7773	11.2686	5.54645	60.9332
H376.XI.53	36 yrs	Post-Natal	M	OFC	Orbital frontal cortex	Cerebral Cortex	114.515	229.086	0.499875	0.0780439	12.8133	44.4856	4.92353	12.9107	3.88587	23.5579	0.114292	3.51755	24.9519	17.3672	46.7378	0.179529	5.04626	38.907	1.04867	0	1.3625	0	0.089934	0	26.5254	44.6798	33.6068	9.70261	4.91459	62.9721
H376.XI.53	36 yrs	Post-Natal	M	STC	Posterior superior temporal cortex	Cerebral Cortex	121.6	324.251	0.37502	0.0765406	13.065	63.0555	5.96843	18.2795	6.52553	26.9948	0.333607	2.35728	30.2218	20.2592	87.2424	0.253315	4.6327	55.9356	1.03391	0	1.01958	0	0.137746	0	25.3523	49.7795	33.1718	13.2968	5.88986	76.9509
H376.XI.53	36 yrs	Post-Natal	M	IPC	Posteroventral Parietal Cortex	Cerebral Cortex	109.128	244.968	0.445478	0.0460428	21.7189	44.4811	4.5361	13.7206	4.8292	18.2913	0.139582	3.7942	26.0502	15.6608	66.2364	0.199795	3.49627	41.489	1.14469	0	0.77253	0	0.125985	0	25.2637	43.9232	29.2344	10.7066	3.40025	73.8498
H376.XI.53	36 yrs	Post-Natal	M	M1C	Primary motor cortex	Cerebral Cortex	91.2228	210.791	0.432764	0.0642386	15.567	37.2269	2.96932	10.7867	3.03458	14.4345	0.182963	2.40218	18.4304	12.0945	71.8727	0.308798	1.88288	33.7905	0.625995	0	0.717084	0	0.030862	0	21.5741	32.3674	28.3406	8.9406	4.38837	68.3136
H376.XI.53	36 yrs	Post-Natal	M	S1C	Primary somatosensory cortex	Cerebral Cortex	109.574	225.143	0.486684	0.0578625	17.2824	42.0135	4.43153	11.7273	4.30893	15.4242	0.289359	3.57501	23.332	14.9502	58.5188	0.270206	3.74934	40.7135	1.05017	0.010805	0.778305	0	0	0	25.0784	42.2645	32.0188	10.212	4.09683	70.803
H376.XI.53	36 yrs	Post-Natal	M	V1C	Primary visual cortex	Cerebral Cortex	112.541	359.37	0.313163	0.0807942	12.3771	82.8027	6.80983	15.6101	8.70231	21.9924	0.323416	2.426	44.6283	20.4451	77.3591	0.130224	5.74851	70.3649	1.50304	0	0.496021	0	0.027578	0	22.7163	47.8004	30.9085	11.116	6.60572	81.7598
H376.XI.53	36 yrs	Post-Natal	M	VFC	Ventrolateral prefrontal cortex	Cerebral Cortex	110.968	247.384	0.448563	0.107781	9.27809	53.7116	4.7641	12.0528	5.33445	18.585	0.150348	3.48412	29.6728	16.4892	53.5878	0.217159	3.34514	44.053	1.39735	0	0.53951	0	0	0	21.6007	46.132	32.9067	10.3282	6.95479	64.5272
H376.XI.54	37 yrs	Post-Natal	M	MFC	Anterior cingulate cortex	Cerebral Cortex	183.736	376.142	0.488477	0.26532	3.76904	93.8537	12.6108	22.3302	9.47533	54.5882	0.350561	1.46166	43.205	29.373	12.2486	0.351089	17.7414	71.0777	1.1816	0	6.29285	0	0	0	42.5486	82.5927	44.9883	13.6068	9.43297	35.5532
H376.XI.54	37 yrs	Post-Natal	M	A1C	Auditory Primary Cx	Cerebral Cortex	118.757	330.616	0.359198	0.137766	7.25868	76.8916	9.51066	15.844	9.99351	17.8674	0.218279	4.71736	47.9855	24.7018	50.4007	0.251188	6.18038	63.1261	1.86591	0.010693	0.791153	0	0.259925	0	26.6382	47.8073	30.8452	13.466	9.73352	70.6525
H376.XI.54	37 yrs	Post-Natal	M	DFC	Dorsolateral Prefrontal Cortex	Cerebral Cortex	131.014	263.354	0.497482	0.252571	3.95928	61.7973	7.92352	17.0673	6.72964	22.115	0.231744	3.18349	32.9782	20.8727	27.7136	0.244298	7.0067	53.2905	1.34263	0	0.85732	0	0	0	27.891	56.6761	35.5442	10.9025	12.5947	49.8659
H376.XI.54	37 yrs	Post-Natal	M	ITC	Inferolateral Temporal Cortex	Cerebral Cortex	133.911	283.77	0.471901	0.202311	4.94289	62.2565	9.84313	16.4632	7.5578	37.3308	0.350111	1.79193	32.1722	22.4593	20.0767	0.603283	12.3955	58.2933	0.652365	0.013644	1.51028	0	0	0	32.3356	53.1468	35.8529	12.5761	8.54191	42.2218
H376.XI.54	37 yrs	Post-Natal	M	OFC	Orbital frontal cortex	Cerebral Cortex	103.229	231.133	0.446622	0.126829	7.88463	41.2583	5.65261	14.946	4.2351	22.2283	0.165835	2.59792	23.5426	17.6799	53.7687	0.320334	5.16861	37.191	1.27257	0.008441	0.919155	0	0.17736	0	24.0678	41.5293	29.2162	8.41575	8.62243	67.9846
H376.XI.54	37 yrs	Post-Natal	M	STC	Posterior superior temporal cortex	Cerebral Cortex	91.9175	328.666	0.279669	0.0561371	17.8135	56.3591	5.31622	17.3489	4.94901	23.0107	0.145582	3.46246	30.8872	19.3603	113.745	0.277855	3.20646	48.3959	1.31529	0	0.758304	0.022953	0.104353	0	24.8684	32.7203	24.8577	9.47115	6.05488	107.859
H376.XI.54	37 yrs	Post-Natal	M	IPC	Posteroventral Parietal Cortex	Cerebral Cortex	83.8755	313.322	0.267698	0.110351	9.06197	69.0469	9.17583	16.4867	6.0309	25.8714	0.224334	3.23106	32.3213	19.4383	67.6518	0.35515	7.73191	53.4729	1.37338	0	0.838817	0	0.071181	0	20.8825	31.5021	20.8975	10.5934	6.23048	56.4604
H376.XI.54	37 yrs	Post-Natal	M	M1C	Primary motor cortex	Cerebral Cortex	111.488	286.213	0.389526	0.129063	7.74813	64.1491	5.20087	15.0964	5.62512	16.6492	0.2255	1.86404	33.9017	18.3066	68.7896	0.271521	2.66354	51.2234	1.34167	0	0.834609	0.011551	0.051106	0.007667	23.0857	45.7125	31.7406	10.9489	9.76526	75.6624
H376.XI.54	37 yrs	Post-Natal	M	S1C	Primary somatosensory cortex	Cerebral Cortex	92.8085	274.194	0.338478	0.054256	18.4312	49.7116	3.40413	14.5573	3.12647	12.7916	0.241319	0.529362	20.6921	14.7607	104.023	0.25958	1.59824	47.1438	0.924153	0.030562	0.327266	0	0.05587	0.016537	19.6823	30.0294	31.8736	11.2233	4.70228	86.6685
H376.XI.54	37 yrs	Post-Natal	M	V1C	Primary visual cortex	Cerebral Cortex	92.6616	233.523	0.396798	0.218716	4.57213	54.705	3.96461	10.1696	4.27621	16.3825	0.202069	0.578829	25.6019	13.6862	50.4873	0.359081	4.75923	46.9676	0.756916	0	0.574299	0	0.045223	0.006738	18.6083	33.051	31.7704	9.23186	10.5022	48.0173
H376.XI.54	37 yrs	Post-Natal	M	VFC	Ventrolateral prefrontal cortex	Cerebral Cortex	96.8809	259.64	0.373135	0.141322	7.07602	56.9815	4.87577	13.9905	4.68033	21.1842	0.137091	1.21685	29.6714	17.2339	57.2221	0.350086	3.47631	46.4064	1.45456	0.016646	0.668435	0	0.067851	0.006208	21.0912	36.4998	30.6601	8.62977	9.6351	68.1782
H376.XI.56	40 yrs	Post-Natal	F	A1C	Auditory Primary Cx	Cerebral Cortex	45.2777	260.717	0.173666	0.036327	27.5277	55.3945	3.00493	8.00674	2.74481	16.8378	0.206574	1.03311	15.6406	9.09979	108.017	0.069469	3.77291	36.1481	0.442523	0	0.298282	0	0	0	9.07532	15.1357	11.9181	9.14852	1.46223	40.2518
H376.XI.56	40 yrs	Post-Natal	F	DFC	Dorsolateral Prefrontal Cortex	Cerebral Cortex	65.3896	310.95	0.21029	0.0602843	16.5881	76.371	4.81118	11.2788	5.59351	27.8081	0.238947	0.802475	21.1812	13.612	96.8999	0.20628	4.49413	46.8647	0.246129	0	0.506759	0	0	0.03489	12.1452	27.1093	14.152	11.9831	2.38516	39.5652
H376.XI.56	40 yrs	Post-Natal	F	ITC	Inferolateral Temporal Cortex	Cerebral Cortex	81.0166	230.72	0.351146	0.118568	8.43395	39.0471	7.08906	10.9797	6.49196	35.7657	0.241677	1.33581	23.2633	14.2093	40.965	0.335281	8.49563	40.5615	0.435591	0.009456	1.45194	0.011563	0.030834	0	19.1672	34.039	17.4011	10.4093	4.95775	41.8134
H376.XI.56	40 yrs	Post-Natal	F	OFC	Orbital frontal cortex	Cerebral Cortex	127.505	381.796	0.333959	0.071794	13.9287	78.4796	8.7756	16.3536	12.7198	28.6377	0.296467	3.33969	53.2136	21.6165	68.7313	0.173345	8.99272	77.815	1.21045	0	1.40387	0.011617	0.0257	0	25.4181	57.88	30.3105	13.8959	5.14035	71.5987
H376.XI.56	40 yrs	Post-Natal	F	STC	Posterior superior temporal cortex	Cerebral Cortex	114.852	368.104	0.312011	0.0706169	14.1609	79.1363	6.45216	11.771	10.4478	20.9083	0.254152	2.40006	50.7563	18.4579	79.0539	0.158589	5.91858	80.6154	1.24571	0	0.478061	0.010808	0.024569	0.014545	21.7362	49.0064	30.7258	13.3839	5.44215	77.0659
H376.XI.56	40 yrs	Post-Natal	F	IPC	Posteroventral Parietal Cortex	Cerebral Cortex	129.433	416.956	0.310425	0.0642121	15.5734	95.1243	8.63925	14.7908	13.5823	23.9656	0.358081	2.60458	57.2881	22.6928	70.1136	0.205521	7.54769	97.9509	1.56433	0	0.476175	0	0.045145	0.006681	24.4483	57.303	32.6933	14.9887	4.96742	77.3596
H376.XI.56	40 yrs	Post-Natal	F	M1C	Primary motor cortex	Cerebral Cortex	41.9237	240.855	0.174062	0.0559607	17.8697	56.5638	2.89619	8.90748	2.36967	17.2657	0.191381	0.670855	15.0259	8.26453	94.7736	0.101695	2.45265	31.0241	0.147117	0	0.118685	0	0.060716	0.02145	7.89726	13.4549	12.9705	7.60104	1.81628	32.4564
H376.XI.56	40 yrs	Post-Natal	F	S1C	Primary somatosensory cortex	Cerebral Cortex	59.5903	315.042	0.18915	0.0726932	13.7565	82.374	3.77343	9.68265	5.81965	23.8889	0.231023	0.734285	24.1192	10.4697	99.5331	0.075959	3.48937	50.059	0.415603	0	0.376281	0	0	0	9.84433	23.8481	15.4473	10.4505	2.92503	40.238
H376.XI.56	40 yrs	Post-Natal	F	V1C	Primary visual cortex	Cerebral Cortex	79.913	313.481	0.254921	0.0604133	16.5526	66.6647	4.43767	6.32615	5.41176	9.35062	0.294466	0.487685	40.9343	14.3936	95.9428	0.255208	3.63027	64.4557	0.755976	0	0.097552	0.013281	0.029782	0	12.4931	30.9683	23.5366	12.9151	4.42807	73.2962
H376.XI.56	40 yrs	Post-Natal	F	VFC	Ventrolateral prefrontal cortex	Cerebral Cortex	123.852	408.892	0.302896	0.0856594	11.6741	97.2367	8.67546	15.9353	11.942	26.0722	0.268441	3.22431	54.4406	23.6817	72.6376	0.169482	6.94458	85.5718	1.23289	0	0.762715	0.011552	0.077364	0.007564	23.2521	54.0461	31.4806	15.0732	6.2984	73.5283

## Sheet: Subjects-Regions
age	N (SUBJECTS)	Anterior cingulate cortex	Auditory Primary Cx	Dorsolateral Prefrontal Cortex	Inferolateral Temporal Cortex	Orbital frontal cortex	Posterior superior temporal cortex	Posteroventral Parietal Cortex	Primary motor cortex	Primary somatosensory cortex	Primary visual cortex	Ventrolateral prefrontal cortex
12 pcw	3	2	3	3	3	3	2	3	3	3	3	3
13 pcw	3	3	3	3	3	3	2	3	3	3	3	3
16 pcw	3	3	3	3	2	2	3	3	1	1	3	3
17 pcw	1	1	1	1	0	1	1	1	0	0	1	1
19 pcw	1	1	1	1	0	0	1	1	0	0	1	1
21 pcw	2	1	0	1	2	1	1	1	1	1	1	1
24 pcw	1	1	1	1	1	1	1	1	1	1	1	1
25 pcw	1	0	1	0	0	0	0	0	0	0	0	0
26 pcw	1	0	0	1	0	0	1	0	0	0	1	0
35 pcw	1	0	0	0	0	0	0	0	0	0	0	1
37 pcw	1	1	1	1	1	1	1	1	1	1	1	1
4 mos	3	2	2	2	3	2	3	1	2	1	2	2
10 mos	1	1	0	1	1	1	1	1	0	1	1	0
1 yrs	1	1	1	1	1	1	1	1	1	1	1	1
2 yrs	1	1	0	1	1	1	1	1	0	1	1	1
3 yrs	2	1	2	1	2	1	2	2	2	1	2	2
4 yrs	1	0	0	1	0	0	1	0	0	0	0	1
8 yrs	2	2	2	2	2	1	2	2	1	1	2	2
11 yrs	1	1	1	1	1	1	1	1	1	1	1	1
13 yrs	1	1	1	1	1	1	1	1	1	1	1	1
15 yrs	1	0	0	0	1	0	1	1	0	0	0	0
18 yrs	1	1	1	1	1	1	1	1	1	1	1	1
19 yrs	1	1	1	1	1	1	1	1	1	1	1	1
21 yrs	1	1	1	1	1	1	1	1	1	1	1	1
23 yrs	1	1	1	0	1	1	1	1	1	1	0	1
30 yrs	1	1	1	1	1	1	1	1	1	1	1	1
36 yrs	1	1	1	1	1	1	1	1	1	1	1	1
37 yrs	1	1	1	1	1	1	1	1	1	1	1	1
40 yrs	1	0	1	1	1	1	1	1	1	1	1	1
